# Supplementary material for: Density fluctuations, homeostasis, and reproduction effects in bacteria
Source: Commun Biol. 2022 Apr 28;5:397. doi: 10.1038/s42003-022-03348-2 (PMC9050864; doi:10.1038/s42003-022-03348-2)
Supplement: Supplementary file 4 — Supplementary Data 1 [file 42003_2022_3348_MOESM4_ESM.xlsx]

## Sheet: Figure_1c
1D number of cells/microcolony	1D - average %	1D stdev	2D number of cells/microcolony	2D average %	2D stdev %
1	100	0	1	100	0
2	102.781	3.133	2	101.317	5.776
4	104.407	6.414	4	91.261	5.884
8	103.717	5.195	8	88.645	4.096
11	100.398	6.191	12	79.124	6.97
14	99.774	6.712	16	72.116	5.553
17	100.141	4.637	20	67.867	4.697
20	99.944	4.168

## Sheet: Figure_1d_density_live_cells
time (min)	cell 1	cell 2	cell 3	cell 4	cell 5	cell 6	cell 7	cell 8	cell 9	cell 10	cell 11	cell 12	cell 13	cell 14	cell 15	cell 16	cell 17
3	1	1	1	1	1	1	1	1	1	1	1	1	1	1	1	1	1
6	1.02575	0.97246	0.97214	1.0021	1.0116	0.96123	1.00315	1.00398	1.00955	1.00644	1.01303	0.99891	1.01182	1.00409	1.01523	1.0043	1.0024
11	1.04078	0.99258	1	0.96849	0.97679	0.98923	1.00103	1.00398	1.00424	0.97525	1.01627	0.98594	1.01504	1.02663	1.0446	1.01077	1.02988
14	1.05794	0.90678	0.90746	1.01261	1.01688	0.96878	1.01369	1.02892	0.99256	0.972	1.00651	0.96429	0.9925	1.01638	1.03591	1.00538	1.03943
17	1.06224	0.93644	0.93532	0.9937	1.00739	0.99784	1.02526	1.03789	0.98938	0.98277	0.99242	0.94914	1.00324	0.99181	1.02284	1.01182	1.0681
20	1.05472	0.92161		1.01576	1.02637	0.99137	1.02317	1.03789	1.00638	0.96448	1	0.93505	1.04082	0.98463	1.03372	1.04412	1.07765
25	1.03541			1.0084		0.98277	0.99367	1.00997	1.00955	0.96231	0.9729	0.92425	1.07305	0.97541	1.0076	1.05706	1.09558
28	1.0397			1.00945		0.98707	0.99049	1.002	0.99787	0.95801	0.95663	0.93181	1.06876	0.96004	0.98258	1.05811	1.10275
31				1.0063			1.03477	1.02892	0.99469	0.93001	0.94794	0.92098	1.06231	0.95797	0.98149	1.04629	1.13978
34				1.04622			1.04425	1.03092	0.99683	0.95585	0.92626	0.94155	1.05693	0.9375	0.98258	1.08503	1.15293
37				1.04097			1.03581	1.01894	0.99893		0.94794	0.92316	1.05264	0.90573	0.9554	1.06674	1.16131
40				1.03151			1.04425	1.01295	0.99576		0.93275		1.03976	0.92929	1.00435	1.03336	1.12545
43							1.0474	1.01295	0.99787		0.93818		1.04298	0.92828	1.00544		1.13263
46							1.03792	0.99702	0.99152		0.92842		1.00966	0.89651	0.9913
49							1.03686	0.98306	1.02548		0.91757		1.05585	0.91085	1.01523
52							1.03371	0.97807	1.0191				1.05372	0.92416	1.04026
55							1.01475	0.94618					1.02686		1.02828
58							1.05689	0.97807					1.04298		1.0087
61							1.03686	0.96512					1.06123		1.02284
64							1.00736	0.93122					1.05909		0.99021
67							1.00842						1.06768
70													1.0795
73													1.06017
76
79
82
85

## Sheet: Figure_1d_density_fixed_cells
time (mins)	mean	95% Confidence Band	95% Confidence Band
0	1	1	1
10	1.00988	1.00242	1.01735
20	1.00545	0.99827	1.01264
30	1.01389	1.00914	1.01863
40	1.01317	1.00888	1.01746
50	1.00992	1.00397	1.01586
60	1.00773	1.00044	1.01502
70	1.01693	1.01021	1.02365
80	1.01326	1.00524	1.02128
90	1.00269	0.99467	1.01072
100	1.0213	1.0131	1.0295
110	1.02096	1.01647	1.02545
120	1.02151	1.01213	1.03088
130	1.01687	1.01079	1.02295
140	1.0145	1.00637	1.02262
150	1.01214	1.00382	1.02046
160	1.02246	1.01692	1.02799
170	1.01754	1.01106	1.02402
180	1.01959	1.01577	1.0234
190	1.01668	1.00847	1.02488
200	1.02302	1.01704	1.029
210	1.01317	1.00517	1.02118
220	1.01818	1.01353	1.02283

## Sheet: Figure_2a_slope
γ_size	γ_mass	95% Confidence Band	95% Confidence Band
0.00775	0.00995	0.0094	0.01049
0.00779	0.00998	0.00944	0.01053
0.00783	0.01002	0.00947	0.01056
0.00787	0.01005	0.00951	0.01059
0.00791	0.01008	0.00954	0.01063
0.00795	0.01012	0.00958	0.01066
0.00799	0.01015	0.00961	0.01069
0.00803	0.01019	0.00965	0.01073
0.00807	0.01022	0.00968	0.01076
0.00811	0.01026	0.00972	0.01079
0.00815	0.01029	0.00975	0.01083
0.0082	0.01033	0.00979	0.01086
0.00824	0.01036	0.00983	0.0109
0.00828	0.0104	0.00986	0.01093
0.00832	0.01043	0.0099	0.01096
0.00836	0.01046	0.00993	0.011
0.0084	0.0105	0.00997	0.01103
0.00844	0.01053	0.01	0.01106
0.00848	0.01057	0.01004	0.0111
0.00852	0.0106	0.01007	0.01113
0.00856	0.01064	0.01011	0.01116
0.0086	0.01067	0.01015	0.0112
0.00864	0.01071	0.01018	0.01123
0.00868	0.01074	0.01022	0.01127
0.00872	0.01078	0.01025	0.0113
0.00876	0.01081	0.01029	0.01133
0.0088	0.01084	0.01032	0.01137
0.00884	0.01088	0.01036	0.0114
0.00888	0.01091	0.01039	0.01143
0.00892	0.01095	0.01043	0.01147
0.00896	0.01098	0.01046	0.0115
0.009	0.01102	0.0105	0.01153
0.00905	0.01105	0.01054	0.01157
0.00909	0.01109	0.01057	0.0116
0.00913	0.01112	0.01061	0.01164
0.00917	0.01116	0.01064	0.01167
0.00921	0.01119	0.01068	0.0117
0.00925	0.01122	0.01071	0.01174
0.00929	0.01126	0.01075	0.01177
0.00933	0.01129	0.01078	0.0118
0.00937	0.01133	0.01082	0.01184
0.00941	0.01136	0.01085	0.01187
0.00945	0.0114	0.01089	0.0119
0.00949	0.01143	0.01093	0.01194
0.00953	0.01147	0.01096	0.01197
0.00957	0.0115	0.011	0.01201
0.00961	0.01154	0.01103	0.01204
0.00965	0.01157	0.01107	0.01207
0.00969	0.0116	0.0111	0.01211
0.00973	0.01164	0.01114	0.01214
0.00977	0.01167	0.01117	0.01217
0.00981	0.01171	0.01121	0.01221
0.00985	0.01174	0.01125	0.01224
0.00989	0.01178	0.01128	0.01227
0.00994	0.01181	0.01132	0.01231
0.00998	0.01185	0.01135	0.01234
0.01002	0.01188	0.01139	0.01238
0.01006	0.01192	0.01142	0.01241
0.0101	0.01195	0.01146	0.01244
0.01014	0.01198	0.01149	0.01248
0.01018	0.01202	0.01153	0.01251
0.01022	0.01205	0.01156	0.01254
0.01026	0.01209	0.0116	0.01258
0.0103	0.01212	0.01164	0.01261
0.01034	0.01216	0.01167	0.01264
0.01038	0.01219	0.01171	0.01268
0.01042	0.01223	0.01174	0.01271
0.01046	0.01226	0.01178	0.01275
0.0105	0.0123	0.01181	0.01278
0.01054	0.01233	0.01185	0.01281
0.01058	0.01236	0.01188	0.01285
0.01062	0.0124	0.01192	0.01288
0.01066	0.01243	0.01195	0.01291
0.0107	0.01247	0.01199	0.01295
0.01074	0.0125	0.01203	0.01298
0.01079	0.01254	0.01206	0.01301
0.01083	0.01257	0.0121	0.01305
0.01087	0.01261	0.01213	0.01308
0.01091	0.01264	0.01217	0.01312
0.01095	0.01268	0.0122	0.01315
0.01099	0.01271	0.01224	0.01318
0.01103	0.01275	0.01227	0.01322
0.01107	0.01278	0.01231	0.01325
0.01111	0.01281	0.01234	0.01328
0.01115	0.01285	0.01238	0.01332
0.01119	0.01288	0.01242	0.01335
0.01123	0.01292	0.01245	0.01338
0.01127	0.01295	0.01249	0.01342
0.01131	0.01299	0.01252	0.01345
0.01135	0.01302	0.01256	0.01349
0.01139	0.01306	0.01259	0.01352
0.01143	0.01309	0.01263	0.01355
0.01147	0.01313	0.01266	0.01359
0.01151	0.01316	0.0127	0.01362
0.01155	0.01319	0.01274	0.01365
0.01159	0.01323	0.01277	0.01369
0.01164	0.01326	0.01281	0.01372
0.01168	0.0133	0.01284	0.01375
0.01172	0.01333	0.01288	0.01379
0.01176	0.01337	0.01291	0.01382
0.0118	0.0134	0.01295	0.01386
0.01184	0.01344	0.01298	0.01389
0.01188	0.01347	0.01302	0.01392
0.01192	0.01351	0.01305	0.01396
0.01196	0.01354	0.01309	0.01399
0.012	0.01357	0.01313	0.01402
0.01204	0.01361	0.01316	0.01406
0.01208	0.01364	0.0132	0.01409
0.01212	0.01368	0.01323	0.01412
0.01216	0.01371	0.01327	0.01416
0.0122	0.01375	0.0133	0.01419
0.01224	0.01378	0.01334	0.01423
0.01228	0.01382	0.01337	0.01426
0.01232	0.01385	0.01341	0.01429
0.01236	0.01389	0.01344	0.01433
0.0124	0.01392	0.01348	0.01436
0.01244	0.01395	0.01352	0.01439
0.01249	0.01399	0.01355	0.01443
0.01253	0.01402	0.01359	0.01446
0.01257	0.01406	0.01362	0.01449
0.01261	0.01409	0.01366	0.01453
0.01265	0.01413	0.01369	0.01456
0.01269	0.01416	0.01373	0.0146
0.01273	0.0142	0.01376	0.01463
0.01277	0.01423	0.0138	0.01466
0.01281	0.01427	0.01383	0.0147
0.01285	0.0143	0.01387	0.01473
0.01289	0.01433	0.01391	0.01476
0.01293	0.01437	0.01394	0.0148
0.01297	0.0144	0.01398	0.01483
0.01301	0.01444	0.01401	0.01486
0.01305	0.01447	0.01405	0.0149
0.01309	0.01451	0.01408	0.01493
0.01313	0.01454	0.01412	0.01497
0.01317	0.01458	0.01415	0.015
0.01321	0.01461	0.01419	0.01503
0.01325	0.01465	0.01422	0.01507
0.01329	0.01468	0.01426	0.0151
0.01333	0.01471	0.0143	0.01513
0.01338	0.01475	0.01433	0.01517
0.01342	0.01478	0.01437	0.0152
0.01346	0.01482	0.0144	0.01523
0.0135	0.01485	0.01444	0.01527
0.01354	0.01489	0.01447	0.0153
0.01358	0.01492	0.01451	0.01534
0.01362	0.01496	0.01454	0.01537
0.01366	0.01499	0.01458	0.0154
0.0137	0.01503	0.01461	0.01544
0.01374	0.01506	0.01465	0.01547
0.01378	0.01509	0.01469	0.0155
0.01382	0.01513	0.01472	0.01554
0.01386	0.01516	0.01476	0.01557
0.0139	0.0152	0.01479	0.0156
0.01394	0.01523	0.01483	0.01564
0.01398	0.01527	0.01486	0.01567
0.01402	0.0153	0.0149	0.01571
0.01406	0.01534	0.01493	0.01574
0.0141	0.01537	0.01497	0.01577
0.01414	0.01541	0.015	0.01581
0.01418	0.01544	0.01504	0.01584
0.01423	0.01548	0.01508	0.01587
0.01427	0.01551	0.01511	0.01591
0.01431	0.01554	0.01515	0.01594
0.01435	0.01558	0.01518	0.01598
0.01439	0.01561	0.01522	0.01601
0.01443	0.01565	0.01525	0.01604
0.01447	0.01568	0.01529	0.01608
0.01451	0.01572	0.01532	0.01611
0.01455	0.01575	0.01536	0.01614
0.01459	0.01579	0.01539	0.01618
0.01463	0.01582	0.01543	0.01621
0.01467	0.01586	0.01547	0.01624
0.01471	0.01589	0.0155	0.01628
0.01475	0.01592	0.01554	0.01631
0.01479	0.01596	0.01557	0.01635
0.01483	0.01599	0.01561	0.01638
0.01487	0.01603	0.01564	0.01641
0.01491	0.01606	0.01568	0.01645
0.01495	0.0161	0.01571	0.01648
0.01499	0.01613	0.01575	0.01651
0.01503	0.01617	0.01578	0.01655
0.01508	0.0162	0.01582	0.01658
0.01512	0.01624	0.01586	0.01661
0.01516	0.01627	0.01589	0.01665
0.0152	0.0163	0.01593	0.01668
0.01524	0.01634	0.01596	0.01672
0.01528	0.01637	0.016	0.01675
0.01532	0.01641	0.01603	0.01678
0.01536	0.01644	0.01607	0.01682
0.0154	0.01648	0.0161	0.01685
0.01544	0.01651	0.01614	0.01688
0.01548	0.01655	0.01617	0.01692
0.01552	0.01658	0.01621	0.01695
0.01556	0.01662	0.01625	0.01698
0.0156	0.01665	0.01628	0.01702
0.01564	0.01668	0.01632	0.01705
0.01568	0.01672	0.01635	0.01709
0.01572	0.01675	0.01639	0.01712
0.01576	0.01679	0.01642	0.01715
0.0158	0.01682	0.01646	0.01719
0.01584	0.01686	0.01649	0.01722
0.01588	0.01689	0.01653	0.01725
0.01593	0.01693	0.01656	0.01729
0.01597	0.01696	0.0166	0.01732
0.01601	0.017	0.01664	0.01736
0.01605	0.01703	0.01667	0.01739
0.01609	0.01706	0.01671	0.01742
0.01613	0.0171	0.01674	0.01746
0.01617	0.01713	0.01678	0.01749
0.01621	0.01717	0.01681	0.01752
0.01625	0.0172	0.01685	0.01756
0.01629	0.01724	0.01688	0.01759
0.01633	0.01727	0.01692	0.01762
0.01637	0.01731	0.01695	0.01766
0.01641	0.01734	0.01699	0.01769
0.01645	0.01738	0.01703	0.01773
0.01649	0.01741	0.01706	0.01776
0.01653	0.01744	0.0171	0.01779
0.01657	0.01748	0.01713	0.01783
0.01661	0.01751	0.01717	0.01786
0.01665	0.01755	0.0172	0.01789
0.01669	0.01758	0.01724	0.01793
0.01673	0.01762	0.01727	0.01796
0.01677	0.01765	0.01731	0.018
0.01682	0.01769	0.01734	0.01803
0.01686	0.01772	0.01738	0.01806
0.0169	0.01776	0.01742	0.0181
0.01694	0.01779	0.01745	0.01813
0.01698	0.01782	0.01749	0.01816
0.01702	0.01786	0.01752	0.0182
0.01706	0.01789	0.01756	0.01823
0.0171	0.01793	0.01759	0.01826
0.01714	0.01796	0.01763	0.0183
0.01718	0.018	0.01766	0.01833
0.01722	0.01803	0.0177	0.01837
0.01726	0.01807	0.01773	0.0184
0.0173	0.0181	0.01777	0.01843
0.01734	0.01814	0.0178	0.01847
0.01738	0.01817	0.01784	0.0185
0.01742	0.0182	0.01788	0.01853
0.01746	0.01824	0.01791	0.01857
0.0175	0.01827	0.01795	0.0186
0.01754	0.01831	0.01798	0.01864
0.01758	0.01834	0.01802	0.01867
0.01762	0.01838	0.01805	0.0187
0.01767	0.01841	0.01809	0.01874
0.01771	0.01845	0.01812	0.01877
0.01775	0.01848	0.01816	0.0188
0.01779	0.01852	0.01819	0.01884
0.01783	0.01855	0.01823	0.01887
0.01787	0.01859	0.01827	0.0189
0.01791	0.01862	0.0183	0.01894
0.01795	0.01865	0.01834	0.01897
0.01799	0.01869	0.01837	0.01901
0.01803	0.01872	0.01841	0.01904
0.01807	0.01876	0.01844	0.01907
0.01811	0.01879	0.01848	0.01911
0.01815	0.01883	0.01851	0.01914
0.01819	0.01886	0.01855	0.01917
0.01823	0.0189	0.01858	0.01921
0.01827	0.01893	0.01862	0.01924
0.01831	0.01897	0.01866	0.01928
0.01835	0.019	0.01869	0.01931
0.01839	0.01903	0.01873	0.01934
0.01843	0.01907	0.01876	0.01938
0.01847	0.0191	0.0188	0.01941
0.01852	0.01914	0.01883	0.01944
0.01856	0.01917	0.01887	0.01948
0.0186	0.01921	0.0189	0.01951
0.01864	0.01924	0.01894	0.01954
0.01868	0.01928	0.01897	0.01958
0.01872	0.01931	0.01901	0.01961
0.01876	0.01935	0.01904	0.01965
0.0188	0.01938	0.01908	0.01968
0.01884	0.01941	0.01912	0.01971
0.01888	0.01945	0.01915	0.01975
0.01892	0.01948	0.01919	0.01978
0.01896	0.01952	0.01922	0.01981
0.019	0.01955	0.01926	0.01985
0.01904	0.01959	0.01929	0.01988
0.01908	0.01962	0.01933	0.01992
0.01912	0.01966	0.01936	0.01995
0.01916	0.01969	0.0194	0.01998
0.0192	0.01973	0.01943	0.02002
0.01924	0.01976	0.01947	0.02005
0.01928	0.01979	0.0195	0.02008
0.01932	0.01983	0.01954	0.02012
0.01937	0.01986	0.01958	0.02015
0.01941	0.0199	0.01961	0.02019
0.01945	0.01993	0.01965	0.02022
0.01949	0.01997	0.01968	0.02025
0.01953	0.02	0.01972	0.02029
0.01957	0.02004	0.01975	0.02032
0.01961	0.02007	0.01979	0.02035
0.01965	0.02011	0.01982	0.02039
0.01969	0.02014	0.01986	0.02042
0.01973	0.02017	0.01989	0.02046
0.01977	0.02021	0.01993	0.02049
0.01981	0.02024	0.01996	0.02052
0.01985	0.02028	0.02	0.02056
0.01989	0.02031	0.02004	0.02059
0.01993	0.02035	0.02007	0.02062
0.01997	0.02038	0.02011	0.02066
0.02001	0.02042	0.02014	0.02069
0.02005	0.02045	0.02018	0.02072
0.02009	0.02049	0.02021	0.02076
0.02013	0.02052	0.02025	0.02079
0.02017	0.02055	0.02028	0.02083
0.02021	0.02059	0.02032	0.02086
0.02026	0.02062	0.02035	0.02089
0.0203	0.02066	0.02039	0.02093
0.02034	0.02069	0.02042	0.02096
0.02038	0.02073	0.02046	0.02099
0.02042	0.02076	0.0205	0.02103
0.02046	0.0208	0.02053	0.02106
0.0205	0.02083	0.02057	0.0211
0.02054	0.02087	0.0206	0.02113
0.02058	0.0209	0.02064	0.02116
0.02062	0.02093	0.02067	0.0212
0.02066	0.02097	0.02071	0.02123
0.0207	0.021	0.02074	0.02126
0.02074	0.02104	0.02078	0.0213
0.02078	0.02107	0.02081	0.02133
0.02082	0.02111	0.02085	0.02137
0.02086	0.02114	0.02088	0.0214
0.0209	0.02118	0.02092	0.02143
0.02094	0.02121	0.02096	0.02147
0.02098	0.02125	0.02099	0.0215
0.02102	0.02128	0.02103	0.02153
0.02106	0.02131	0.02106	0.02157
0.02111	0.02135	0.0211	0.0216
0.02115	0.02138	0.02113	0.02164
0.02119	0.02142	0.02117	0.02167
0.02123	0.02145	0.0212	0.0217
0.02127	0.02149	0.02124	0.02174
0.02131	0.02152	0.02127	0.02177
0.02135	0.02156	0.02131	0.0218
0.02139	0.02159	0.02134	0.02184
0.02143	0.02163	0.02138	0.02187
0.02147	0.02166	0.02141	0.02191
0.02151	0.0217	0.02145	0.02194
0.02155	0.02173	0.02149	0.02197
0.02159	0.02176	0.02152	0.02201
0.02163	0.0218	0.02156	0.02204
0.02167	0.02183	0.02159	0.02208
0.02171	0.02187	0.02163	0.02211
0.02175	0.0219	0.02166	0.02214
0.02179	0.02194	0.0217	0.02218
0.02183	0.02197	0.02173	0.02221
0.02187	0.02201	0.02177	0.02224
0.02191	0.02204	0.0218	0.02228
0.02196	0.02208	0.02184	0.02231
0.022	0.02211	0.02187	0.02235
0.02204	0.02214	0.02191	0.02238
0.02208	0.02218	0.02194	0.02241
0.02212	0.02221	0.02198	0.02245
0.02216	0.02225	0.02202	0.02248
0.0222	0.02228	0.02205	0.02251
0.02224	0.02232	0.02209	0.02255
0.02228	0.02235	0.02212	0.02258
0.02232	0.02239	0.02216	0.02262
0.02236	0.02242	0.02219	0.02265
0.0224	0.02246	0.02223	0.02268
0.02244	0.02249	0.02226	0.02272
0.02248	0.02252	0.0223	0.02275
0.02252	0.02256	0.02233	0.02278
0.02256	0.02259	0.02237	0.02282
0.0226	0.02263	0.0224	0.02285
0.02264	0.02266	0.02244	0.02289
0.02268	0.0227	0.02247	0.02292
0.02272	0.02273	0.02251	0.02295
0.02276	0.02277	0.02254	0.02299
0.02281	0.0228	0.02258	0.02302
0.02285	0.02284	0.02262	0.02306
0.02289	0.02287	0.02265	0.02309
0.02293	0.0229	0.02269	0.02312
0.02297	0.02294	0.02272	0.02316
0.02301	0.02297	0.02276	0.02319
0.02305	0.02301	0.02279	0.02322
0.02309	0.02304	0.02283	0.02326
0.02313	0.02308	0.02286	0.02329
0.02317	0.02311	0.0229	0.02333
0.02321	0.02315	0.02293	0.02336
0.02325	0.02318	0.02297	0.02339
0.02329	0.02322	0.023	0.02343
0.02333	0.02325	0.02304	0.02346
0.02337	0.02328	0.02307	0.0235
0.02341	0.02332	0.02311	0.02353
0.02345	0.02335	0.02314	0.02356
0.02349	0.02339	0.02318	0.0236
0.02353	0.02342	0.02322	0.02363
0.02357	0.02346	0.02325	0.02366
0.02361	0.02349	0.02329	0.0237
0.02365	0.02353	0.02332	0.02373
0.0237	0.02356	0.02336	0.02377
0.02374	0.0236	0.02339	0.0238
0.02378	0.02363	0.02343	0.02383
0.02382	0.02366	0.02346	0.02387
0.02386	0.0237	0.0235	0.0239
0.0239	0.02373	0.02353	0.02394
0.02394	0.02377	0.02357	0.02397
0.02398	0.0238	0.0236	0.024
0.02402	0.02384	0.02364	0.02404
0.02406	0.02387	0.02367	0.02407
0.0241	0.02391	0.02371	0.0241
0.02414	0.02394	0.02374	0.02414
0.02418	0.02398	0.02378	0.02417
0.02422	0.02401	0.02381	0.02421
0.02426	0.02404	0.02385	0.02424
0.0243	0.02408	0.02388	0.02427
0.02434	0.02411	0.02392	0.02431
0.02438	0.02415	0.02396	0.02434
0.02442	0.02418	0.02399	0.02438
0.02446	0.02422	0.02403	0.02441
0.0245	0.02425	0.02406	0.02444
0.02455	0.02429	0.0241	0.02448
0.02459	0.02432	0.02413	0.02451
0.02463	0.02436	0.02417	0.02455
0.02467	0.02439	0.0242	0.02458
0.02471	0.02442	0.02424	0.02461
0.02475	0.02446	0.02427	0.02465
0.02479	0.02449	0.02431	0.02468
0.02483	0.02453	0.02434	0.02472
0.02487	0.02456	0.02438	0.02475
0.02491	0.0246	0.02441	0.02478
0.02495	0.02463	0.02445	0.02482
0.02499	0.02467	0.02448	0.02485
0.02503	0.0247	0.02452	0.02488
0.02507	0.02474	0.02455	0.02492
0.02511	0.02477	0.02459	0.02495
0.02515	0.02481	0.02462	0.02499
0.02519	0.02484	0.02466	0.02502
0.02523	0.02487	0.02469	0.02505
0.02527	0.02491	0.02473	0.02509
0.02531	0.02494	0.02476	0.02512
0.02535	0.02498	0.0248	0.02516
0.0254	0.02501	0.02483	0.02519
0.02544	0.02505	0.02487	0.02522
0.02548	0.02508	0.0249	0.02526
0.02552	0.02512	0.02494	0.02529
0.02556	0.02515	0.02497	0.02533
0.0256	0.02519	0.02501	0.02536
0.02564	0.02522	0.02505	0.02539
0.02568	0.02525	0.02508	0.02543
0.02572	0.02529	0.02512	0.02546
0.02576	0.02532	0.02515	0.0255
0.0258	0.02536	0.02519	0.02553
0.02584	0.02539	0.02522	0.02556
0.02588	0.02543	0.02526	0.0256
0.02592	0.02546	0.02529	0.02563
0.02596	0.0255	0.02533	0.02567
0.026	0.02553	0.02536	0.0257
0.02604	0.02557	0.0254	0.02573
0.02608	0.0256	0.02543	0.02577
0.02612	0.02563	0.02547	0.0258
0.02616	0.02567	0.0255	0.02584
0.0262	0.0257	0.02554	0.02587
0.02625	0.02574	0.02557	0.0259
0.02629	0.02577	0.02561	0.02594
0.02633	0.02581	0.02564	0.02597
0.02637	0.02584	0.02568	0.02601
0.02641	0.02588	0.02571	0.02604
0.02645	0.02591	0.02575	0.02608
0.02649	0.02595	0.02578	0.02611
0.02653	0.02598	0.02582	0.02614
0.02657	0.02601	0.02585	0.02618
0.02661	0.02605	0.02589	0.02621
0.02665	0.02608	0.02592	0.02625
0.02669	0.02612	0.02596	0.02628
0.02673	0.02615	0.02599	0.02631
0.02677	0.02619	0.02603	0.02635
0.02681	0.02622	0.02606	0.02638
0.02685	0.02626	0.0261	0.02642
0.02689	0.02629	0.02613	0.02645
0.02693	0.02633	0.02617	0.02648
0.02697	0.02636	0.0262	0.02652
0.02701	0.02639	0.02624	0.02655
0.02705	0.02643	0.02627	0.02659
0.02709	0.02646	0.02631	0.02662
0.02714	0.0265	0.02634	0.02666
0.02718	0.02653	0.02638	0.02669
0.02722	0.02657	0.02641	0.02672
0.02726	0.0266	0.02645	0.02676
0.0273	0.02664	0.02648	0.02679
0.02734	0.02667	0.02652	0.02683
0.02738	0.02671	0.02655	0.02686
0.02742	0.02674	0.02659	0.02689
0.02746	0.02677	0.02662	0.02693
0.0275	0.02681	0.02666	0.02696
0.02754	0.02684	0.02669	0.027
0.02758	0.02688	0.02673	0.02703
0.02762	0.02691	0.02676	0.02707
0.02766	0.02695	0.0268	0.0271
0.0277	0.02698	0.02683	0.02713
0.02774	0.02702	0.02687	0.02717
0.02778	0.02705	0.0269	0.0272
0.02782	0.02709	0.02693	0.02724
0.02786	0.02712	0.02697	0.02727
0.0279	0.02715	0.027	0.0273
0.02794	0.02719	0.02704	0.02734
0.02799	0.02722	0.02707	0.02737
0.02803	0.02726	0.02711	0.02741
0.02807	0.02729	0.02714	0.02744
0.02811	0.02733	0.02718	0.02748
0.02815	0.02736	0.02721	0.02751
0.02819	0.0274	0.02725	0.02754
0.02823	0.02743	0.02728	0.02758
0.02827	0.02747	0.02732	0.02761
0.02831	0.0275	0.02735	0.02765
0.02835	0.02753	0.02739	0.02768
0.02839	0.02757	0.02742	0.02772
0.02843	0.0276	0.02746	0.02775
0.02847	0.02764	0.02749	0.02779
0.02851	0.02767	0.02753	0.02782
0.02855	0.02771	0.02756	0.02785
0.02859	0.02774	0.0276	0.02789
0.02863	0.02778	0.02763	0.02792
0.02867	0.02781	0.02767	0.02796
0.02871	0.02785	0.0277	0.02799
0.02875	0.02788	0.02774	0.02803
0.02879	0.02792	0.02777	0.02806
0.02884	0.02795	0.0278	0.02809
0.02888	0.02798	0.02784	0.02813
0.02892	0.02802	0.02787	0.02816
0.02896	0.02805	0.02791	0.0282
0.029	0.02809	0.02794	0.02823
0.02904	0.02812	0.02798	0.02827
0.02908	0.02816	0.02801	0.0283
0.02912	0.02819	0.02805	0.02834
0.02916	0.02823	0.02808	0.02837
0.0292	0.02826	0.02812	0.0284
0.02924	0.0283	0.02815	0.02844
0.02928	0.02833	0.02819	0.02847
0.02932	0.02836	0.02822	0.02851
0.02936	0.0284	0.02826	0.02854
0.0294	0.02843	0.02829	0.02858
0.02944	0.02847	0.02832	0.02861
0.02948	0.0285	0.02836	0.02865
0.02952	0.02854	0.02839	0.02868
0.02956	0.02857	0.02843	0.02871
0.0296	0.02861	0.02846	0.02875
0.02964	0.02864	0.0285	0.02878
0.02968	0.02868	0.02853	0.02882
0.02973	0.02871	0.02857	0.02885
0.02977	0.02874	0.0286	0.02889
0.02981	0.02878	0.02864	0.02892
0.02985	0.02881	0.02867	0.02896
0.02989	0.02885	0.02871	0.02899
0.02993	0.02888	0.02874	0.02903
0.02997	0.02892	0.02877	0.02906
0.03001	0.02895	0.02881	0.02909
0.03005	0.02899	0.02884	0.02913
0.03009	0.02902	0.02888	0.02916
0.03013	0.02906	0.02891	0.0292
0.03017	0.02909	0.02895	0.02923
0.03021	0.02912	0.02898	0.02927
0.03025	0.02916	0.02902	0.0293
0.03029	0.02919	0.02905	0.02934
0.03033	0.02923	0.02908	0.02937
0.03037	0.02926	0.02912	0.02941
0.03041	0.0293	0.02915	0.02944
0.03045	0.02933	0.02919	0.02948
0.03049	0.02937	0.02922	0.02951
0.03053	0.0294	0.02926	0.02954
0.03058	0.02944	0.02929	0.02958
0.03062	0.02947	0.02933	0.02961
0.03066	0.0295	0.02936	0.02965
0.0307	0.02954	0.02939	0.02968
0.03074	0.02957	0.02943	0.02972
0.03078	0.02961	0.02946	0.02975
0.03082	0.02964	0.0295	0.02979
0.03086	0.02968	0.02953	0.02982
0.0309	0.02971	0.02957	0.02986
0.03094	0.02975	0.0296	0.02989
0.03098	0.02978	0.02964	0.02993
0.03102	0.02982	0.02967	0.02996
0.03106	0.02985	0.0297	0.03
0.0311	0.02988	0.02974	0.03003
0.03114	0.02992	0.02977	0.03007
0.03118	0.02995	0.02981	0.0301
0.03122	0.02999	0.02984	0.03013
0.03126	0.03002	0.02988	0.03017
0.0313	0.03006	0.02991	0.0302
0.03134	0.03009	0.02994	0.03024
0.03138	0.03013	0.02998	0.03027
0.03143	0.03016	0.03001	0.03031
0.03147	0.0302	0.03005	0.03034
0.03151	0.03023	0.03008	0.03038
0.03155	0.03026	0.03012	0.03041
0.03159	0.0303	0.03015	0.03045
0.03163	0.03033	0.03019	0.03048
0.03167	0.03037	0.03022	0.03052
0.03171	0.0304	0.03025	0.03055
0.03175	0.03044	0.03029	0.03059
0.03179	0.03047	0.03032	0.03062
0.03183	0.03051	0.03036	0.03066
0.03187	0.03054	0.03039	0.03069
0.03191	0.03058	0.03042	0.03073
0.03195	0.03061	0.03046	0.03076
0.03199	0.03064	0.03049	0.0308
0.03203	0.03068	0.03053	0.03083
0.03207	0.03071	0.03056	0.03087
0.03211	0.03075	0.0306	0.0309
0.03215	0.03078	0.03063	0.03094
0.03219	0.03082	0.03066	0.03097
0.03223	0.03085	0.0307	0.03101
0.03228	0.03089	0.03073	0.03104
0.03232	0.03092	0.03077	0.03108
0.03236	0.03096	0.0308	0.03111
0.0324	0.03099	0.03084	0.03115
0.03244	0.03103	0.03087	0.03118
0.03248	0.03106	0.0309	0.03122
0.03252	0.03109	0.03094	0.03125
0.03256	0.03113	0.03097	0.03129
0.0326	0.03116	0.03101	0.03132
0.03264	0.0312	0.03104	0.03136
0.03268	0.03123	0.03107	0.03139
0.03272	0.03127	0.03111	0.03143
0.03276	0.0313	0.03114	0.03146
0.0328	0.03134	0.03118	0.0315
0.03284	0.03137	0.03121	0.03153
0.03288	0.03141	0.03125	0.03157
0.03292	0.03144	0.03128	0.0316
0.03296	0.03147	0.03131	0.03164
0.033	0.03151	0.03135	0.03167
0.03304	0.03154	0.03138	0.03171
0.03308	0.03158	0.03142	0.03174
0.03312	0.03161	0.03145	0.03178
0.03317	0.03165	0.03148	0.03181
0.03321	0.03168	0.03152	0.03185
0.03325	0.03172	0.03155	0.03188
0.03329	0.03175	0.03159	0.03192
0.03333	0.03179	0.03162	0.03195
0.03337	0.03182	0.03165	0.03199
0.03341	0.03185	0.03169	0.03202
0.03345	0.03189	0.03172	0.03206
0.03349	0.03192	0.03176	0.03209
0.03353	0.03196	0.03179	0.03213
0.03357	0.03199	0.03182	0.03216
0.03361	0.03203	0.03186	0.0322
0.03365	0.03206	0.03189	0.03223
0.03369	0.0321	0.03193	0.03227
0.03373	0.03213	0.03196	0.0323
0.03377	0.03217	0.03199	0.03234
0.03381	0.0322	0.03203	0.03237
0.03385	0.03223	0.03206	0.03241
0.03389	0.03227	0.0321	0.03244
0.03393	0.0323	0.03213	0.03248
0.03397	0.03234	0.03216	0.03251
0.03402	0.03237	0.0322	0.03255
0.03406	0.03241	0.03223	0.03258
0.0341	0.03244	0.03227	0.03262
0.03414	0.03248	0.0323	0.03265
0.03418	0.03251	0.03233	0.03269
0.03422	0.03255	0.03237	0.03272
0.03426	0.03258	0.0324	0.03276
0.0343	0.03261	0.03244	0.03279
0.03434	0.03265	0.03247	0.03283
0.03438	0.03268	0.0325	0.03286
0.03442	0.03272	0.03254	0.0329
0.03446	0.03275	0.03257	0.03293
0.0345	0.03279	0.03261	0.03297
0.03454	0.03282	0.03264	0.033
0.03458	0.03286	0.03267	0.03304
0.03462	0.03289	0.03271	0.03307
0.03466	0.03293	0.03274	0.03311
0.0347	0.03296	0.03278	0.03314
0.03474	0.03299	0.03281	0.03318
0.03478	0.03303	0.03284	0.03321
0.03482	0.03306	0.03288	0.03325
0.03487	0.0331	0.03291	0.03328
0.03491	0.03313	0.03295	0.03332
0.03495	0.03317	0.03298	0.03335
0.03499	0.0332	0.03301	0.03339
0.03503	0.03324	0.03305	0.03343
0.03507	0.03327	0.03308	0.03346
0.03511	0.03331	0.03312	0.0335
0.03515	0.03334	0.03315	0.03353
0.03519	0.03337	0.03318	0.03357
0.03523	0.03341	0.03322	0.0336
0.03527	0.03344	0.03325	0.03364
0.03531	0.03348	0.03329	0.03367
0.03535	0.03351	0.03332	0.03371
0.03539	0.03355	0.03335	0.03374
0.03543	0.03358	0.03339	0.03378
0.03547	0.03362	0.03342	0.03381
0.03551	0.03365	0.03345	0.03385
0.03555	0.03369	0.03349	0.03388
0.03559	0.03372	0.03352	0.03392
0.03563	0.03375	0.03356	0.03395
0.03567	0.03379	0.03359	0.03399
0.03572	0.03382	0.03362	0.03402
0.03576	0.03386	0.03366	0.03406
0.0358	0.03389	0.03369	0.03409
0.03584	0.03393	0.03373	0.03413
0.03588	0.03396	0.03376	0.03416
0.03592	0.034	0.03379	0.0342
0.03596	0.03403	0.03383	0.03424
0.036	0.03407	0.03386	0.03427
0.03604	0.0341	0.0339	0.03431
0.03608	0.03414	0.03393	0.03434
0.03612	0.03417	0.03396	0.03438
0.03616	0.0342	0.034	0.03441
0.0362	0.03424	0.03403	0.03445
0.03624	0.03427	0.03406	0.03448
0.03628	0.03431	0.0341	0.03452
0.03632	0.03434	0.03413	0.03455
0.03636	0.03438	0.03417	0.03459
0.0364	0.03441	0.0342	0.03462
0.03644	0.03445	0.03423	0.03466
0.03648	0.03448	0.03427	0.03469
0.03652	0.03452	0.0343	0.03473
0.03656	0.03455	0.03434	0.03476
0.03661	0.03458	0.03437	0.0348
0.03665	0.03462	0.0344	0.03483
0.03669	0.03465	0.03444	0.03487
0.03673	0.03469	0.03447	0.03491
0.03677	0.03472	0.0345	0.03494
0.03681	0.03476	0.03454	0.03498
0.03685	0.03479	0.03457	0.03501
0.03689	0.03483	0.03461	0.03505
0.03693	0.03486	0.03464	0.03508
0.03697	0.0349	0.03467	0.03512
0.03701	0.03493	0.03471	0.03515
0.03705	0.03496	0.03474	0.03519
0.03709	0.035	0.03478	0.03522
0.03713	0.03503	0.03481	0.03526
0.03717	0.03507	0.03484	0.03529
0.03721	0.0351	0.03488	0.03533
0.03725	0.03514	0.03491	0.03536
0.03729	0.03517	0.03494	0.0354
0.03733	0.03521	0.03498	0.03543
0.03737	0.03524	0.03501	0.03547
0.03741	0.03528	0.03505	0.03551
0.03746	0.03531	0.03508	0.03554
0.0375	0.03534	0.03511	0.03558
0.03754	0.03538	0.03515	0.03561
0.03758	0.03541	0.03518	0.03565
0.03762	0.03545	0.03521	0.03568
0.03766	0.03548	0.03525	0.03572
0.0377	0.03552	0.03528	0.03575
0.03774	0.03555	0.03532	0.03579
0.03778	0.03559	0.03535	0.03582
0.03782	0.03562	0.03538	0.03586
0.03786	0.03566	0.03542	0.03589
0.0379	0.03569	0.03545	0.03593
0.03794	0.03572	0.03548	0.03596
0.03798	0.03576	0.03552	0.036
0.03802	0.03579	0.03555	0.03604
0.03806	0.03583	0.03559	0.03607
0.0381	0.03586	0.03562	0.03611
0.03814	0.0359	0.03565	0.03614
0.03818	0.03593	0.03569	0.03618
0.03822	0.03597	0.03572	0.03621
0.03826	0.036	0.03575	0.03625
0.03831	0.03604	0.03579	0.03628
0.03835	0.03607	0.03582	0.03632
0.03839	0.0361	0.03586	0.03635
0.03843	0.03614	0.03589	0.03639
0.03847	0.03617	0.03592	0.03642
0.03851	0.03621	0.03596	0.03646
0.03855	0.03624	0.03599	0.03649
0.03859	0.03628	0.03603	0.03653
0.03863	0.03631	0.03606	0.03657
0.03867	0.03635	0.03609	0.0366
0.03871	0.03638	0.03613	0.03664
0.03875	0.03642	0.03616	0.03667
0.03879	0.03645	0.03619	0.03671
0.03883	0.03648	0.03623	0.03674
0.03887	0.03652	0.03626	0.03678
0.03891	0.03655	0.0363	0.03681
0.03895	0.03659	0.03633	0.03685
0.03899	0.03662	0.03636	0.03688
0.03903	0.03666	0.0364	0.03692
0.03907	0.03669	0.03643	0.03695
0.03911	0.03673	0.03646	0.03699
0.03916	0.03676	0.0365	0.03702
0.0392	0.0368	0.03653	0.03706
0.03924	0.03683	0.03657	0.0371
0.03928	0.03686	0.0366	0.03713
0.03932	0.0369	0.03663	0.03717
0.03936	0.03693	0.03667	0.0372
0.0394	0.03697	0.0367	0.03724
0.03944	0.037	0.03673	0.03727
0.03948	0.03704	0.03677	0.03731
0.03952	0.03707	0.0368	0.03734
0.03956	0.03711	0.03684	0.03738
0.0396	0.03714	0.03687	0.03741
0.03964	0.03718	0.0369	0.03745
0.03968	0.03721	0.03694	0.03748
0.03972	0.03725	0.03697	0.03752
0.03976	0.03728	0.037	0.03756
0.0398	0.03731	0.03704	0.03759
0.03984	0.03735	0.03707	0.03763
0.03988	0.03738	0.0371	0.03766
0.03992	0.03742	0.03714	0.0377
0.03996	0.03745	0.03717	0.03773
0.04	0.03749	0.03721	0.03777
0.04005	0.03752	0.03724	0.0378
0.04009	0.03756	0.03727	0.03784
0.04013	0.03759	0.03731	0.03787
0.04017	0.03763	0.03734	0.03791
0.04021	0.03766	0.03737	0.03794
0.04025	0.03769	0.03741	0.03798
0.04029	0.03773	0.03744	0.03802
0.04033	0.03776	0.03748	0.03805
0.04037	0.0378	0.03751	0.03809
0.04041	0.03783	0.03754	0.03812
0.04045	0.03787	0.03758	0.03816
0.04049	0.0379	0.03761	0.03819
0.04053	0.03794	0.03764	0.03823
0.04057	0.03797	0.03768	0.03826
0.04061	0.03801	0.03771	0.0383
0.04065	0.03804	0.03775	0.03833
0.04069	0.03807	0.03778	0.03837
0.04073	0.03811	0.03781	0.0384
0.04077	0.03814	0.03785	0.03844
0.04081	0.03818	0.03788	0.03848
0.04085	0.03821	0.03791	0.03851
0.0409	0.03825	0.03795	0.03855
0.04094	0.03828	0.03798	0.03858
0.04098	0.03832	0.03802	0.03862
0.04102	0.03835	0.03805	0.03865
0.04106	0.03839	0.03808	0.03869
0.0411	0.03842	0.03812	0.03872
0.04114	0.03845	0.03815	0.03876
0.04118	0.03849	0.03818	0.03879
0.04122	0.03852	0.03822	0.03883
0.04126	0.03856	0.03825	0.03887
0.0413	0.03859	0.03828	0.0389
0.04134	0.03863	0.03832	0.03894
0.04138	0.03866	0.03835	0.03897
0.04142	0.0387	0.03839	0.03901
0.04146	0.03873	0.03842	0.03904
0.0415	0.03877	0.03845	0.03908
0.04154	0.0388	0.03849	0.03911
0.04158	0.03883	0.03852	0.03915
0.04162	0.03887	0.03855	0.03918
0.04166	0.0389	0.03859	0.03922
0.0417	0.03894	0.03862	0.03925
0.04175	0.03897	0.03866	0.03929
0.04179	0.03901	0.03869	0.03933
0.04183	0.03904	0.03872	0.03936
0.04187	0.03908	0.03876	0.0394
0.04191	0.03911	0.03879	0.03943
0.04195	0.03915	0.03882	0.03947
0.04199	0.03918	0.03886	0.0395
0.04203	0.03921	0.03889	0.03954
0.04207	0.03925	0.03893	0.03957
0.04211	0.03928	0.03896	0.03961
0.04215	0.03932	0.03899	0.03964
0.04219	0.03935	0.03903	0.03968
0.04223	0.03939	0.03906	0.03972
0.04227	0.03942	0.03909	0.03975
0.04231	0.03946	0.03913	0.03979
0.04235	0.03949	0.03916	0.03982
0.04239	0.03953	0.03919	0.03986
0.04243	0.03956	0.03923	0.03989
0.04247	0.03959	0.03926	0.03993
0.04251	0.03963	0.0393	0.03996
0.04255	0.03966	0.03933	0.04
0.0426	0.0397	0.03936	0.04003
0.04264	0.03973	0.0394	0.04007
0.04268	0.03977	0.03943	0.0401
0.04272	0.0398	0.03946	0.04014
0.04276	0.03984	0.0395	0.04018
0.0428	0.03987	0.03953	0.04021
0.04284	0.03991	0.03957	0.04025
0.04288	0.03994	0.0396	0.04028
0.04292	0.03997	0.03963	0.04032
0.04296	0.04001	0.03967	0.04035
0.043	0.04004	0.0397	0.04039
0.04304	0.04008	0.03973	0.04042
0.04308	0.04011	0.03977	0.04046
0.04312	0.04015	0.0398	0.04049
0.04316	0.04018	0.03983	0.04053
0.0432	0.04022	0.03987	0.04057
0.04324	0.04025	0.0399	0.0406
0.04328	0.04029	0.03994	0.04064
0.04332	0.04032	0.03997	0.04067
0.04336	0.04036	0.04	0.04071
0.0434	0.04039	0.04004	0.04074
0.04344	0.04042	0.04007	0.04078
0.04349	0.04046	0.0401	0.04081
0.04353	0.04049	0.04014	0.04085
0.04357	0.04053	0.04017	0.04088
0.04361	0.04056	0.0402	0.04092
0.04365	0.0406	0.04024	0.04096
0.04369	0.04063	0.04027	0.04099
0.04373	0.04067	0.04031	0.04103
0.04377	0.0407	0.04034	0.04106
0.04381	0.04074	0.04037	0.0411
0.04385	0.04077	0.04041	0.04113
0.04389	0.0408	0.04044	0.04117
0.04393	0.04084	0.04047	0.0412
0.04397	0.04087	0.04051	0.04124
0.04401	0.04091	0.04054	0.04127
0.04405	0.04094	0.04058	0.04131
0.04409	0.04098	0.04061	0.04135
0.04413	0.04101	0.04064	0.04138
0.04417	0.04105	0.04068	0.04142
0.04421	0.04108	0.04071	0.04145
0.04425	0.04112	0.04074	0.04149
0.04429	0.04115	0.04078	0.04152
0.04434	0.04118	0.04081	0.04156
0.04438	0.04122	0.04084	0.04159
0.04442	0.04125	0.04088	0.04163
0.04446	0.04129	0.04091	0.04166
0.0445	0.04132	0.04095	0.0417
0.04454	0.04136	0.04098	0.04174
0.04458	0.04139	0.04101	0.04177
0.04462	0.04143	0.04105	0.04181
0.04466	0.04146	0.04108	0.04184
0.0447	0.0415	0.04111	0.04188
0.04474	0.04153	0.04115	0.04191
0.04478	0.04156	0.04118	0.04195
0.04482	0.0416	0.04121	0.04198
0.04486	0.04163	0.04125	0.04202
0.0449	0.04167	0.04128	0.04205
0.04494	0.0417	0.04132	0.04209
0.04498	0.04174	0.04135	0.04213
0.04502	0.04177	0.04138	0.04216
0.04506	0.04181	0.04142	0.0422
0.0451	0.04184	0.04145	0.04223
0.04514	0.04188	0.04148	0.04227
0.04519	0.04191	0.04152	0.0423
0.04523	0.04194	0.04155	0.04234
0.04527	0.04198	0.04159	0.04237
0.04531	0.04201	0.04162	0.04241
0.04535	0.04205	0.04165	0.04244
0.04539	0.04208	0.04169	0.04248
0.04543	0.04212	0.04172	0.04252
0.04547	0.04215	0.04175	0.04255
0.04551	0.04219	0.04179	0.04259
0.04555	0.04222	0.04182	0.04262
0.04559	0.04226	0.04185	0.04266
0.04563	0.04229	0.04189	0.04269
0.04567	0.04232	0.04192	0.04273
0.04571	0.04236	0.04196	0.04276
0.04575	0.04239	0.04199	0.0428
0.04579	0.04243	0.04202	0.04283
0.04583	0.04246	0.04206	0.04287
0.04587	0.0425	0.04209	0.04291
0.04591	0.04253	0.04212	0.04294
0.04595	0.04257	0.04216	0.04298
0.04599	0.0426	0.04219	0.04301
0.04604	0.04264	0.04222	0.04305
0.04608	0.04267	0.04226	0.04308
0.04612	0.0427	0.04229	0.04312
0.04616	0.04274	0.04233	0.04315
0.0462	0.04277	0.04236	0.04319
0.04624	0.04281	0.04239	0.04322
0.04628	0.04284	0.04243	0.04326
0.04632	0.04288	0.04246	0.0433
0.04636	0.04291	0.04249	0.04333
0.0464	0.04295	0.04253	0.04337
0.04644	0.04298	0.04256	0.0434
0.04648	0.04302	0.04259	0.04344
0.04652	0.04305	0.04263	0.04347
0.04656	0.04308	0.04266	0.04351
0.0466	0.04312	0.0427	0.04354
0.04664	0.04315	0.04273	0.04358
0.04668	0.04319	0.04276	0.04361
0.04672	0.04322	0.0428	0.04365
0.04676	0.04326	0.04283	0.04369
0.0468	0.04329	0.04286	0.04372
0.04684	0.04333	0.0429	0.04376
0.04688	0.04336	0.04293	0.04379
0.04693	0.0434	0.04296	0.04383
0.04697	0.04343	0.043	0.04386
0.04701	0.04347	0.04303	0.0439
0.04705	0.0435	0.04307	0.04393
0.04709	0.04353	0.0431	0.04397
0.04713	0.04357	0.04313	0.044
0.04717	0.0436	0.04317	0.04404
0.04721	0.04364	0.0432	0.04408
0.04725	0.04367	0.04323	0.04411
0.04729	0.04371	0.04327	0.04415
0.04733	0.04374	0.0433	0.04418
0.04737	0.04378	0.04333	0.04422
0.04741	0.04381	0.04337	0.04425
0.04745	0.04385	0.0434	0.04429
0.04749	0.04388	0.04344	0.04432
0.04753	0.04391	0.04347	0.04436
0.04757	0.04395	0.0435	0.04439
0.04761	0.04398	0.04354	0.04443
0.04765	0.04402	0.04357	0.04447
0.04769	0.04405	0.0436	0.0445
0.04773	0.04409	0.04364	0.04454
0.04778	0.04412	0.04367	0.04457
0.04782	0.04416	0.0437	0.04461
0.04786	0.04419	0.04374	0.04464
0.0479	0.04423	0.04377	0.04468
0.04794	0.04426	0.04381	0.04471
0.04798	0.04429	0.04384	0.04475
0.04802	0.04433	0.04387	0.04478
0.04806	0.04436	0.04391	0.04482
0.0481	0.0444	0.04394	0.04486
0.04814	0.04443	0.04397	0.04489
0.04818	0.04447	0.04401	0.04493

## Sheet: Figure_3b_slope
γ_mass - γ_size (min-1)	density at birth (norm.)	95% Confidence Band	95% Confidence Band
0.31194	0.000457996	4.34217e-05	0.000872571
0.31214	0.000454924	4.10756e-05	0.000868772
0.31233	0.000451851	3.87294e-05	0.000864973
0.31253	0.000448779	3.63829e-05	0.000861175
0.31272	0.000445706	3.40363e-05	0.000857376
0.31292	0.000442634	3.16895e-05	0.000853578
0.31311	0.000439561	2.93425e-05	0.00084978
0.31331	0.000436488	2.69953e-05	0.000845982
0.3135	0.000433416	2.46479e-05	0.000842184
0.3137	0.000430343	2.23003e-05	0.000838386
0.3139	0.000427271	1.99525e-05	0.000834589
0.31409	0.000424198	1.76045e-05	0.000830792
0.31429	0.000421126	1.52563e-05	0.000826995
0.31448	0.000418053	1.2908e-05	0.000823198
0.31468	0.000414981	1.05594e-05	0.000819402
0.31487	0.000411908	8.2106e-06	0.000815605
0.31507	0.000408835	5.86161e-06	0.000811809
0.31526	0.000405763	3.51242e-06	0.000808013
0.31546	0.00040269	1.16303e-06	0.000804217
0.31566	0.000399618	-1.18657e-06	0.000800422
0.31585	0.000396545	-3.53638e-06	0.000796627
0.31605	0.000393473	-5.8864e-06	0.000792832
0.31624	0.0003904	-8.23662e-06	0.000789037
0.31644	0.000387327	-1.05871e-05	0.000785242
0.31663	0.000384255	-1.29377e-05	0.000781447
0.31683	0.000381182	-1.52886e-05	0.000777653
0.31702	0.00037811	-1.76396e-05	0.000773859
0.31722	0.000375037	-1.99909e-05	0.000770065
0.31742	0.000371965	-2.23424e-05	0.000766272
0.31761	0.000368892	-2.46941e-05	0.000762478
0.31781	0.000365819	-2.70461e-05	0.000758685
0.318	0.000362747	-2.93982e-05	0.000754892
0.3182	0.000359674	-3.17506e-05	0.000751099
0.31839	0.000356602	-3.41032e-05	0.000747307
0.31859	0.000353529	-3.64561e-05	0.000743514
0.31878	0.000350457	-3.88091e-05	0.000739722
0.31898	0.000347384	-4.11624e-05	0.000735931
0.31918	0.000344312	-4.35159e-05	0.000732139
0.31937	0.000341239	-4.58696e-05	0.000728347
0.31957	0.000338166	-4.82236e-05	0.000724556
0.31976	0.000335094	-5.05778e-05	0.000720765
0.31996	0.000332021	-5.29322e-05	0.000716975
0.32015	0.000328949	-5.52869e-05	0.000713184
0.32035	0.000325876	-5.76417e-05	0.000709394
0.32054	0.000322804	-5.99969e-05	0.000705604
0.32074	0.000319731	-6.23522e-05	0.000701814
0.32094	0.000316658	-6.47078e-05	0.000698025
0.32113	0.000313586	-6.70637e-05	0.000694235
0.32133	0.000310513	-6.94198e-05	0.000690446
0.32152	0.000307441	-7.17761e-05	0.000686658
0.32172	0.000304368	-7.41327e-05	0.000682869
0.32191	0.000301296	-7.64895e-05	0.000679081
0.32211	0.000298223	-7.88466e-05	0.000675293
0.3223	0.00029515	-8.12039e-05	0.000671505
0.3225	0.000292078	-8.35615e-05	0.000667717
0.3227	0.000289005	-8.59193e-05	0.00066393
0.32289	0.000285933	-8.82773e-05	0.000660143
0.32309	0.00028286	-9.06357e-05	0.000656356
0.32328	0.000279788	-9.29942e-05	0.00065257
0.32348	0.000276715	-9.53531e-05	0.000648783
0.32367	0.000273643	-9.77122e-05	0.000644997
0.32387	0.00027057	-0.000100072	0.000641211
0.32407	0.000267497	-0.000102431	0.000637426
0.32426	0.000264425	-0.000104791	0.000633641
0.32446	0.000261352	-0.000107151	0.000629856
0.32465	0.00025828	-0.000109512	0.000626071
0.32485	0.000255207	-0.000111872	0.000622286
0.32504	0.000252135	-0.000114233	0.000618502
0.32524	0.000249062	-0.000116594	0.000614718
0.32543	0.000245989	-0.000118956	0.000610935
0.32563	0.000242917	-0.000121318	0.000607151
0.32583	0.000239844	-0.00012368	0.000603368
0.32602	0.000236772	-0.000126042	0.000599585
0.32622	0.000233699	-0.000128405	0.000595803
0.32641	0.000230627	-0.000130768	0.000592021
0.32661	0.000227554	-0.000133131	0.000588239
0.3268	0.000224481	-0.000135494	0.000584457
0.327	0.000221409	-0.000137858	0.000580676
0.32719	0.000218336	-0.000140222	0.000576895
0.32739	0.000215264	-0.000142586	0.000573114
0.32759	0.000212191	-0.000144951	0.000569333
0.32778	0.000209119	-0.000147316	0.000565553
0.32798	0.000206046	-0.000149681	0.000561773
0.32817	0.000202973	-0.000152046	0.000557993
0.32837	0.000199901	-0.000154412	0.000554214
0.32856	0.000196828	-0.000156778	0.000550435
0.32876	0.000193756	-0.000159145	0.000546656
0.32895	0.000190683	-0.000161511	0.000542878
0.32915	0.000187611	-0.000163878	0.0005391
0.32935	0.000184538	-0.000166246	0.000535322
0.32954	0.000181466	-0.000168613	0.000531544
0.32974	0.000178393	-0.000170981	0.000527767
0.32993	0.00017532	-0.000173349	0.00052399
0.33013	0.000172248	-0.000175718	0.000520213
0.33032	0.000169175	-0.000178087	0.000516437
0.33052	0.000166103	-0.000180456	0.000512661
0.33071	0.00016303	-0.000182825	0.000508886
0.33091	0.000159958	-0.000185195	0.00050511
0.33111	0.000156885	-0.000187565	0.000501335
0.3313	0.000153812	-0.000189936	0.000497561
0.3315	0.00015074	-0.000192307	0.000493786
0.33169	0.000147667	-0.000194678	0.000490012
0.33189	0.000144595	-0.000197049	0.000486239
0.33208	0.000141522	-0.000199421	0.000482465
0.33228	0.00013845	-0.000201793	0.000478692
0.33247	0.000135377	-0.000204166	0.00047492
0.33267	0.000132304	-0.000206538	0.000471147
0.33287	0.000129232	-0.000208911	0.000467375
0.33306	0.000126159	-0.000211285	0.000463604
0.33326	0.000123087	-0.000213659	0.000459832
0.33345	0.000120014	-0.000216033	0.000456061
0.33365	0.000116942	-0.000218408	0.000452291
0.33384	0.000113869	-0.000220782	0.000448521
0.33404	0.000110797	-0.000223158	0.000444751
0.33423	0.000107724	-0.000225533	0.000440981
0.33443	0.000104651	-0.000227909	0.000437212
0.33463	0.000101579	-0.000230286	0.000433443
0.33482	9.85063e-05	-0.000232662	0.000429675
0.33502	9.54337e-05	-0.000235039	0.000425907
0.33521	9.23611e-05	-0.000237417	0.000422139
0.33541	8.92886e-05	-0.000239795	0.000418372
0.3356	8.6216e-05	-0.000242173	0.000414605
0.3358	8.31434e-05	-0.000244551	0.000410838
0.33599	8.00709e-05	-0.00024693	0.000407072
0.33619	7.69983e-05	-0.000249309	0.000403306
0.33639	7.39257e-05	-0.000251689	0.000399541
0.33658	7.08532e-05	-0.000254069	0.000395776
0.33678	6.77806e-05	-0.00025645	0.000392011
0.33697	6.4708e-05	-0.000258831	0.000388247
0.33717	6.16355e-05	-0.000261212	0.000384483
0.33736	5.85629e-05	-0.000263593	0.000380719
0.33756	5.54904e-05	-0.000265976	0.000376956
0.33775	5.24178e-05	-0.000268358	0.000373194
0.33795	4.93452e-05	-0.000270741	0.000369431
0.33815	4.62727e-05	-0.000273124	0.000365669
0.33834	4.32001e-05	-0.000275508	0.000361908
0.33854	4.01275e-05	-0.000277892	0.000358147
0.33873	3.7055e-05	-0.000280276	0.000354386
0.33893	3.39824e-05	-0.000282661	0.000350626
0.33912	3.09098e-05	-0.000285047	0.000346866
0.33932	2.78373e-05	-0.000287432	0.000343107
0.33951	2.47647e-05	-0.000289818	0.000339348
0.33971	2.16921e-05	-0.000292205	0.000335589
0.33991	1.86196e-05	-0.000294592	0.000331831
0.3401	1.5547e-05	-0.00029698	0.000328074
0.3403	1.24744e-05	-0.000299367	0.000324316
0.34049	9.40187e-06	-0.000301756	0.00032056
0.34069	6.3293e-06	-0.000304145	0.000316803
0.34088	3.25674e-06	-0.000306534	0.000313047
0.34108	1.84172e-07	-0.000308923	0.000309292
0.34127	-2.88839e-06	-0.000311314	0.000305537
0.34147	-5.96096e-06	-0.000313704	0.000301782
0.34167	-9.03352e-06	-0.000316095	0.000298028
0.34186	-1.21061e-05	-0.000318487	0.000294275
0.34206	-1.51787e-05	-0.000320879	0.000290521
0.34225	-1.82512e-05	-0.000323271	0.000286769
0.34245	-2.13238e-05	-0.000325664	0.000283016
0.34264	-2.43964e-05	-0.000328057	0.000279265
0.34284	-2.74689e-05	-0.000330451	0.000275513
0.34303	-3.05415e-05	-0.000332846	0.000271763
0.34323	-3.3614e-05	-0.00033524	0.000268012
0.34343	-3.66866e-05	-0.000337636	0.000264262
0.34362	-3.97592e-05	-0.000340031	0.000260513
0.34382	-4.28317e-05	-0.000342428	0.000256764
0.34401	-4.59043e-05	-0.000344825	0.000253016
0.34421	-4.89769e-05	-0.000347222	0.000249268
0.3444	-5.20494e-05	-0.00034962	0.000245521
0.3446	-5.5122e-05	-0.000352018	0.000241774
0.3448	-5.81946e-05	-0.000354417	0.000238027
0.34499	-6.12671e-05	-0.000356816	0.000234282
0.34519	-6.43397e-05	-0.000359216	0.000230536
0.34538	-6.74123e-05	-0.000361616	0.000226792
0.34558	-7.04848e-05	-0.000364017	0.000223047
0.34577	-7.35574e-05	-0.000366418	0.000219304
0.34597	-7.663e-05	-0.00036882	0.00021556
0.34616	-7.97025e-05	-0.000371223	0.000211818
0.34636	-8.27751e-05	-0.000373626	0.000208075
0.34656	-8.58477e-05	-0.000376029	0.000204334
0.34675	-8.89202e-05	-0.000378433	0.000200593
0.34695	-9.19928e-05	-0.000380838	0.000196852
0.34714	-9.50654e-05	-0.000383243	0.000193112
0.34734	-9.81379e-05	-0.000385649	0.000189373
0.34753	-0.00010121	-0.000388055	0.000185634
0.34773	-0.000104283	-0.000390462	0.000181896
0.34792	-0.000107356	-0.000392869	0.000178158
0.34812	-0.000110428	-0.000395277	0.000174421
0.34832	-0.000113501	-0.000397686	0.000170684
0.34851	-0.000116573	-0.000400095	0.000166948
0.34871	-0.000119646	-0.000402505	0.000163213
0.3489	-0.000122718	-0.000404915	0.000159478
0.3491	-0.000125791	-0.000407326	0.000155744
0.34929	-0.000128864	-0.000409738	0.00015201
0.34949	-0.000131936	-0.00041215	0.000148277
0.34968	-0.000135009	-0.000414562	0.000144545
0.34988	-0.000138081	-0.000416976	0.000140813
0.35008	-0.000141154	-0.00041939	0.000137082
0.35027	-0.000144226	-0.000421804	0.000133351
0.35047	-0.000147299	-0.000424219	0.000129622
0.35066	-0.000150372	-0.000426635	0.000125892
0.35086	-0.000153444	-0.000429052	0.000122164
0.35105	-0.000156517	-0.000431469	0.000118435
0.35125	-0.000159589	-0.000433887	0.000114708
0.35144	-0.000162662	-0.000436305	0.000110981
0.35164	-0.000165734	-0.000438724	0.000107255
0.35184	-0.000168807	-0.000441144	0.00010353
0.35203	-0.000171879	-0.000443564	9.9805e-05
0.35223	-0.000174952	-0.000445985	9.60808e-05
0.35242	-0.000178025	-0.000448407	9.23574e-05
0.35262	-0.000181097	-0.000450829	8.86346e-05
0.35281	-0.00018417	-0.000453252	8.49125e-05
0.35301	-0.000187242	-0.000455676	8.11911e-05
0.3532	-0.000190315	-0.0004581	7.74703e-05
0.3534	-0.000193387	-0.000460525	7.37503e-05
0.3536	-0.00019646	-0.000462951	7.00309e-05
0.35379	-0.000199533	-0.000465377	6.63123e-05
0.35399	-0.000202605	-0.000467805	6.25944e-05
0.35418	-0.000205678	-0.000470233	5.88771e-05
0.35438	-0.00020875	-0.000472661	5.51606e-05
0.35457	-0.000211823	-0.000475091	5.14449e-05
0.35477	-0.000214895	-0.000477521	4.77298e-05
0.35496	-0.000217968	-0.000479951	4.40155e-05
0.35516	-0.000221041	-0.000482383	4.0302e-05
0.35536	-0.000224113	-0.000484815	3.65891e-05
0.35555	-0.000227186	-0.000487248	3.28771e-05
0.35575	-0.000230258	-0.000489682	2.91658e-05
0.35594	-0.000233331	-0.000492117	2.54552e-05
0.35614	-0.000236403	-0.000494552	2.17454e-05
0.35633	-0.000239476	-0.000496988	1.80364e-05
0.35653	-0.000242549	-0.000499425	1.43282e-05
0.35672	-0.000245621	-0.000501863	1.06208e-05
0.35692	-0.000248694	-0.000504301	6.91413e-06
0.35712	-0.000251766	-0.000506741	3.20829e-06
0.35731	-0.000254839	-0.000509181	-4.96758e-07
0.35751	-0.000257911	-0.000511622	-4.20099e-06
0.3577	-0.000260984	-0.000514063	-7.90441e-06
0.3579	-0.000264056	-0.000516506	-1.1607e-05
0.35809	-0.000267129	-0.000518949	-1.53088e-05
0.35829	-0.000270202	-0.000521393	-1.90097e-05
0.35848	-0.000273274	-0.000523839	-2.27098e-05
0.35868	-0.000276347	-0.000526284	-2.64091e-05
0.35888	-0.000279419	-0.000528731	-3.01074e-05
0.35907	-0.000282492	-0.000531179	-3.3805e-05
0.35927	-0.000285564	-0.000533627	-3.75016e-05
0.35946	-0.000288637	-0.000536077	-4.11974e-05
0.35966	-0.00029171	-0.000538527	-4.48924e-05
0.35985	-0.000294782	-0.000540978	-4.85864e-05
0.36005	-0.000297855	-0.00054343	-5.22795e-05
0.36024	-0.000300927	-0.000545883	-5.59718e-05
0.36044	-0.000304	-0.000548337	-5.96631e-05
0.36064	-0.000307072	-0.000550791	-6.33535e-05
0.36083	-0.000310145	-0.000553247	-6.7043e-05
0.36103	-0.000313218	-0.000555703	-7.07316e-05
0.36122	-0.00031629	-0.000558161	-7.44192e-05
0.36142	-0.000319363	-0.000560619	-7.81059e-05
0.36161	-0.000322435	-0.000563079	-8.17917e-05
0.36181	-0.000325508	-0.000565539	-8.54764e-05
0.362	-0.00032858	-0.000568	-8.91603e-05
0.3622	-0.000331653	-0.000570463	-9.28431e-05
0.3624	-0.000334725	-0.000572926	-9.6525e-05
0.36259	-0.000337798	-0.00057539	-0.000100206
0.36279	-0.000340871	-0.000577855	-0.000103886
0.36298	-0.000343943	-0.000580322	-0.000107565
0.36318	-0.000347016	-0.000582789	-0.000111243
0.36337	-0.000350088	-0.000585257	-0.000114919
0.36357	-0.000353161	-0.000587726	-0.000118595
0.36376	-0.000356233	-0.000590197	-0.00012227
0.36396	-0.000359306	-0.000592668	-0.000125944
0.36416	-0.000362379	-0.000595141	-0.000129617
0.36435	-0.000365451	-0.000597614	-0.000133288
0.36455	-0.000368524	-0.000600088	-0.000136959
0.36474	-0.000371596	-0.000602564	-0.000140628
0.36494	-0.000374669	-0.000605041	-0.000144297
0.36513	-0.000377741	-0.000607519	-0.000147964
0.36533	-0.000380814	-0.000609997	-0.00015163
0.36552	-0.000383887	-0.000612477	-0.000155296
0.36572	-0.000386959	-0.000614958	-0.00015896
0.36592	-0.000390032	-0.000617441	-0.000162623
0.36611	-0.000393104	-0.000619924	-0.000166284
0.36631	-0.000396177	-0.000622409	-0.000169945
0.3665	-0.000399249	-0.000624894	-0.000173605
0.3667	-0.000402322	-0.000627381	-0.000177263
0.36689	-0.000405394	-0.000629869	-0.00018092
0.36709	-0.000408467	-0.000632358	-0.000184576
0.36729	-0.00041154	-0.000634848	-0.000188231
0.36748	-0.000414612	-0.00063734	-0.000191884
0.36768	-0.000417685	-0.000639833	-0.000195537
0.36787	-0.000420757	-0.000642327	-0.000199188
0.36807	-0.00042383	-0.000644822	-0.000202838
0.36826	-0.000426902	-0.000647318	-0.000206487
0.36846	-0.000429975	-0.000649816	-0.000210134
0.36865	-0.000433048	-0.000652315	-0.00021378
0.36885	-0.00043612	-0.000654815	-0.000217425
0.36905	-0.000439193	-0.000657316	-0.000221069
0.36924	-0.000442265	-0.000659819	-0.000224711
0.36944	-0.000445338	-0.000662323	-0.000228353
0.36963	-0.00044841	-0.000664828	-0.000231992
0.36983	-0.000451483	-0.000667335	-0.000235631
0.37002	-0.000454556	-0.000669843	-0.000239268
0.37022	-0.000457628	-0.000672352	-0.000242904
0.37041	-0.000460701	-0.000674863	-0.000246538
0.37061	-0.000463773	-0.000677375	-0.000250171
0.37081	-0.000466846	-0.000679888	-0.000253803
0.371	-0.000469918	-0.000682403	-0.000257434
0.3712	-0.000472991	-0.000684919	-0.000261063
0.37139	-0.000476063	-0.000687437	-0.00026469
0.37159	-0.000479136	-0.000689956	-0.000268316
0.37178	-0.000482209	-0.000692476	-0.000271941
0.37198	-0.000485281	-0.000694998	-0.000275564
0.37217	-0.000488354	-0.000697521	-0.000279186
0.37237	-0.000491426	-0.000700046	-0.000282807
0.37257	-0.000494499	-0.000702572	-0.000286426
0.37276	-0.000497571	-0.0007051	-0.000290043
0.37296	-0.000500644	-0.000707629	-0.000293659
0.37315	-0.000503717	-0.000710159	-0.000297274
0.37335	-0.000506789	-0.000712692	-0.000300887
0.37354	-0.000509862	-0.000715225	-0.000304498
0.37374	-0.000512934	-0.00071776	-0.000308108
0.37393	-0.000516007	-0.000720297	-0.000311716
0.37413	-0.000519079	-0.000722836	-0.000315323
0.37433	-0.000522152	-0.000725375	-0.000318928
0.37452	-0.000525225	-0.000727917	-0.000322532
0.37472	-0.000528297	-0.00073046	-0.000326134
0.37491	-0.00053137	-0.000733005	-0.000329735
0.37511	-0.000534442	-0.000735551	-0.000333333
0.3753	-0.000537515	-0.000738099	-0.000336931
0.3755	-0.000540587	-0.000740649	-0.000340526
0.37569	-0.00054366	-0.0007432	-0.00034412
0.37589	-0.000546732	-0.000745753	-0.000347712
0.37609	-0.000549805	-0.000748308	-0.000351303
0.37628	-0.000552878	-0.000750864	-0.000354891
0.37648	-0.00055595	-0.000753422	-0.000358478
0.37667	-0.000559023	-0.000755982	-0.000362064
0.37687	-0.000562095	-0.000758543	-0.000365647
0.37706	-0.000565168	-0.000761107	-0.000369229
0.37726	-0.00056824	-0.000763672	-0.000372809
0.37745	-0.000571313	-0.000766239	-0.000376387
0.37765	-0.000574386	-0.000768807	-0.000379964
0.37785	-0.000577458	-0.000771378	-0.000383539
0.37804	-0.000580531	-0.00077395	-0.000387111
0.37824	-0.000583603	-0.000776524	-0.000390682
0.37843	-0.000586676	-0.0007791	-0.000394252
0.37863	-0.000589748	-0.000781678	-0.000397819
0.37882	-0.000592821	-0.000784258	-0.000401384
0.37902	-0.000595894	-0.000786839	-0.000404948
0.37921	-0.000598966	-0.000789423	-0.000408509
0.37941	-0.000602039	-0.000792008	-0.000412069
0.37961	-0.000605111	-0.000794596	-0.000415627
0.3798	-0.000608184	-0.000797185	-0.000419182
0.38	-0.000611256	-0.000799777	-0.000422736
0.38019	-0.000614329	-0.00080237	-0.000426288
0.38039	-0.000617401	-0.000804965	-0.000429838
0.38058	-0.000620474	-0.000807563	-0.000433385
0.38078	-0.000623547	-0.000810162	-0.000436931
0.38097	-0.000626619	-0.000812764	-0.000440475
0.38117	-0.000629692	-0.000815367	-0.000444016
0.38137	-0.000632764	-0.000817973	-0.000447556
0.38156	-0.000635837	-0.00082058	-0.000451093
0.38176	-0.000638909	-0.00082319	-0.000454629
0.38195	-0.000641982	-0.000825802	-0.000458162
0.38215	-0.000645055	-0.000828416	-0.000461693
0.38234	-0.000648127	-0.000831032	-0.000465222
0.38254	-0.0006512	-0.000833651	-0.000468749
0.38273	-0.000654272	-0.000836271	-0.000472273
0.38293	-0.000657345	-0.000838894	-0.000475795
0.38313	-0.000660417	-0.000841519	-0.000479315
0.38332	-0.00066349	-0.000844147	-0.000482833
0.38352	-0.000666563	-0.000846776	-0.000486349
0.38371	-0.000669635	-0.000849408	-0.000489862
0.38391	-0.000672708	-0.000852042	-0.000493373
0.3841	-0.00067578	-0.000854679	-0.000496882
0.3843	-0.000678853	-0.000857317	-0.000500388
0.38449	-0.000681925	-0.000859958	-0.000503892
0.38469	-0.000684998	-0.000862602	-0.000507394
0.38489	-0.00068807	-0.000865248	-0.000510893
0.38508	-0.000691143	-0.000867896	-0.00051439
0.38528	-0.000694216	-0.000870547	-0.000517885
0.38547	-0.000697288	-0.0008732	-0.000521377
0.38567	-0.000700361	-0.000875855	-0.000524866
0.38586	-0.000703433	-0.000878513	-0.000528353
0.38606	-0.000706506	-0.000881174	-0.000531838
0.38625	-0.000709578	-0.000883837	-0.00053532
0.38645	-0.000712651	-0.000886502	-0.0005388
0.38665	-0.000715724	-0.00088917	-0.000542277
0.38684	-0.000718796	-0.000891841	-0.000545751
0.38704	-0.000721869	-0.000894514	-0.000549223
0.38723	-0.000724941	-0.00089719	-0.000552693
0.38743	-0.000728014	-0.000899868	-0.00055616
0.38762	-0.000731086	-0.000902549	-0.000559624
0.38782	-0.000734159	-0.000905233	-0.000563085
0.38802	-0.000737232	-0.000907919	-0.000566544
0.38821	-0.000740304	-0.000910608	-0.00057
0.38841	-0.000743377	-0.0009133	-0.000573454
0.3886	-0.000746449	-0.000915994	-0.000576905
0.3888	-0.000749522	-0.000918691	-0.000580353
0.38899	-0.000752594	-0.000921391	-0.000583798
0.38919	-0.000755667	-0.000924094	-0.00058724
0.38938	-0.00075874	-0.000926799	-0.00059068
0.38958	-0.000761812	-0.000929507	-0.000594117
0.38978	-0.000764885	-0.000932218	-0.000597551
0.38997	-0.000767957	-0.000934932	-0.000600982
0.39017	-0.00077103	-0.000937649	-0.000604411
0.39036	-0.000774102	-0.000940369	-0.000607836
0.39056	-0.000777175	-0.000943091	-0.000611259
0.39075	-0.000780247	-0.000945816	-0.000614678
0.39095	-0.00078332	-0.000948545	-0.000618095
0.39114	-0.000786393	-0.000951276	-0.000621509
0.39134	-0.000789465	-0.000954011	-0.00062492
0.39154	-0.000792538	-0.000956748	-0.000628328
0.39173	-0.00079561	-0.000959488	-0.000631732
0.39193	-0.000798683	-0.000962231	-0.000635134
0.39212	-0.000801755	-0.000964978	-0.000638533
0.39232	-0.000804828	-0.000967727	-0.000641929
0.39251	-0.000807901	-0.00097048	-0.000645321
0.39271	-0.000810973	-0.000973235	-0.000648711
0.3929	-0.000814046	-0.000975994	-0.000652097
0.3931	-0.000817118	-0.000978756	-0.00065548
0.3933	-0.000820191	-0.000981521	-0.000658861
0.39349	-0.000823263	-0.000984289	-0.000662237
0.39369	-0.000826336	-0.000987061	-0.000665611
0.39388	-0.000829409	-0.000989835	-0.000668982
0.39408	-0.000832481	-0.000992613	-0.000672349
0.39427	-0.000835554	-0.000995394	-0.000675713
0.39447	-0.000838626	-0.000998179	-0.000679074
0.39466	-0.000841699	-0.001	-0.000682431
0.39486	-0.000844771	-0.001	-0.000685786
0.39506	-0.000847844	-0.00101	-0.000689136
0.39525	-0.000850916	-0.00101	-0.000692484
0.39545	-0.000853989	-0.00101	-0.000695828
0.39564	-0.000857062	-0.00101	-0.000699169
0.39584	-0.000860134	-0.00102	-0.000702507
0.39603	-0.000863207	-0.00102	-0.000705841
0.39623	-0.000866279	-0.00102	-0.000709171
0.39642	-0.000869352	-0.00103	-0.000712498
0.39662	-0.000872424	-0.00103	-0.000715822
0.39682	-0.000875497	-0.00103	-0.000719143
0.39701	-0.00087857	-0.00103	-0.000722459
0.39721	-0.000881642	-0.00104	-0.000725773
0.3974	-0.000884715	-0.00104	-0.000729082
0.3976	-0.000887787	-0.00104	-0.000732389
0.39779	-0.00089086	-0.00105	-0.000735691
0.39799	-0.000893932	-0.00105	-0.00073899
0.39818	-0.000897005	-0.00105	-0.000742286
0.39838	-0.000900078	-0.00105	-0.000745578
0.39858	-0.00090315	-0.00106	-0.000748866
0.39877	-0.000906223	-0.00106	-0.000752151
0.39897	-0.000909295	-0.00106	-0.000755432
0.39916	-0.000912368	-0.00107	-0.00075871
0.39936	-0.00091544	-0.00107	-0.000761983
0.39955	-0.000918513	-0.00107	-0.000765253
0.39975	-0.000921585	-0.00107	-0.00076852
0.39994	-0.000924658	-0.00108	-0.000771782
0.40014	-0.000927731	-0.00108	-0.000775041
0.40034	-0.000930803	-0.00108	-0.000778296
0.40053	-0.000933876	-0.00109	-0.000781548
0.40073	-0.000936948	-0.00109	-0.000784795
0.40092	-0.000940021	-0.00109	-0.000788039
0.40112	-0.000943093	-0.00109	-0.000791279
0.40131	-0.000946166	-0.0011	-0.000794516
0.40151	-0.000949239	-0.0011	-0.000797748
0.4017	-0.000952311	-0.0011	-0.000800977
0.4019	-0.000955384	-0.00111	-0.000804201
0.4021	-0.000958456	-0.00111	-0.000807422
0.40229	-0.000961529	-0.00111	-0.000810639
0.40249	-0.000964601	-0.00112	-0.000813853
0.40268	-0.000967674	-0.00112	-0.000817062
0.40288	-0.000970747	-0.00112	-0.000820267
0.40307	-0.000973819	-0.00112	-0.000823469
0.40327	-0.000976892	-0.00113	-0.000826666
0.40346	-0.000979964	-0.00113	-0.00082986
0.40366	-0.000983037	-0.00113	-0.00083305
0.40386	-0.000986109	-0.00114	-0.000836235
0.40405	-0.000989182	-0.00114	-0.000839417
0.40425	-0.000992254	-0.00114	-0.000842595
0.40444	-0.000995327	-0.00114	-0.000845769
0.40464	-0.0009984	-0.00115	-0.000848938
0.40483	-0.001	-0.00115	-0.000852104
0.40503	-0.001	-0.00115	-0.000855266
0.40522	-0.00101	-0.00116	-0.000858424
0.40542	-0.00101	-0.00116	-0.000861578
0.40562	-0.00101	-0.00116	-0.000864728
0.40581	-0.00102	-0.00117	-0.000867874
0.40601	-0.00102	-0.00117	-0.000871015
0.4062	-0.00102	-0.00117	-0.000874153
0.4064	-0.00103	-0.00117	-0.000877287
0.40659	-0.00103	-0.00118	-0.000880416
0.40679	-0.00103	-0.00118	-0.000883542
0.40698	-0.00104	-0.00118	-0.000886664
0.40718	-0.00104	-0.00119	-0.000889781
0.40738	-0.00104	-0.00119	-0.000892894
0.40757	-0.00104	-0.00119	-0.000896004
0.40777	-0.00105	-0.0012	-0.000899109
0.40796	-0.00105	-0.0012	-0.00090221
0.40816	-0.00105	-0.0012	-0.000905307
0.40835	-0.00106	-0.00121	-0.0009084
0.40855	-0.00106	-0.00121	-0.000911489
0.40874	-0.00106	-0.00121	-0.000914574
0.40894	-0.00107	-0.00121	-0.000917655
0.40914	-0.00107	-0.00122	-0.000920732
0.40933	-0.00107	-0.00122	-0.000923805
0.40953	-0.00108	-0.00122	-0.000926873
0.40972	-0.00108	-0.00123	-0.000929938
0.40992	-0.00108	-0.00123	-0.000932998
0.41011	-0.00108	-0.00123	-0.000936054
0.41031	-0.00109	-0.00124	-0.000939107
0.41051	-0.00109	-0.00124	-0.000942155
0.4107	-0.00109	-0.00124	-0.000945199
0.4109	-0.0011	-0.00125	-0.000948239
0.41109	-0.0011	-0.00125	-0.000951275
0.41129	-0.0011	-0.00125	-0.000954307
0.41148	-0.00111	-0.00125	-0.000957335
0.41168	-0.00111	-0.00126	-0.000960358
0.41187	-0.00111	-0.00126	-0.000963378
0.41207	-0.00112	-0.00126	-0.000966394
0.41227	-0.00112	-0.00127	-0.000969405
0.41246	-0.00112	-0.00127	-0.000972413
0.41266	-0.00112	-0.00127	-0.000975417
0.41285	-0.00113	-0.00128	-0.000978416
0.41305	-0.00113	-0.00128	-0.000981412
0.41324	-0.00113	-0.00128	-0.000984403
0.41344	-0.00114	-0.00129	-0.00098739
0.41363	-0.00114	-0.00129	-0.000990374
0.41383	-0.00114	-0.00129	-0.000993353
0.41403	-0.00115	-0.0013	-0.000996329
0.41422	-0.00115	-0.0013	-0.0009993
0.41442	-0.00115	-0.0013	-0.001
0.41461	-0.00116	-0.0013	-0.00101
0.41481	-0.00116	-0.00131	-0.00101
0.415	-0.00116	-0.00131	-0.00101
0.4152	-0.00116	-0.00131	-0.00101
0.41539	-0.00117	-0.00132	-0.00102
0.41559	-0.00117	-0.00132	-0.00102
0.41579	-0.00117	-0.00132	-0.00102
0.41598	-0.00118	-0.00133	-0.00103
0.41618	-0.00118	-0.00133	-0.00103
0.41637	-0.00118	-0.00133	-0.00103
0.41657	-0.00119	-0.00134	-0.00103
0.41676	-0.00119	-0.00134	-0.00104
0.41696	-0.00119	-0.00134	-0.00104
0.41715	-0.0012	-0.00135	-0.00104
0.41735	-0.0012	-0.00135	-0.00105
0.41755	-0.0012	-0.00135	-0.00105
0.41774	-0.0012	-0.00136	-0.00105
0.41794	-0.00121	-0.00136	-0.00106
0.41813	-0.00121	-0.00136	-0.00106
0.41833	-0.00121	-0.00137	-0.00106
0.41852	-0.00122	-0.00137	-0.00106
0.41872	-0.00122	-0.00137	-0.00107
0.41891	-0.00122	-0.00138	-0.00107
0.41911	-0.00123	-0.00138	-0.00107
0.41931	-0.00123	-0.00138	-0.00108
0.4195	-0.00123	-0.00139	-0.00108
0.4197	-0.00123	-0.00139	-0.00108
0.41989	-0.00124	-0.00139	-0.00108
0.42009	-0.00124	-0.0014	-0.00109
0.42028	-0.00124	-0.0014	-0.00109
0.42048	-0.00125	-0.0014	-0.00109
0.42067	-0.00125	-0.00141	-0.0011
0.42087	-0.00125	-0.00141	-0.0011
0.42107	-0.00126	-0.00141	-0.0011
0.42126	-0.00126	-0.00142	-0.0011
0.42146	-0.00126	-0.00142	-0.00111
0.42165	-0.00127	-0.00142	-0.00111
0.42185	-0.00127	-0.00143	-0.00111
0.42204	-0.00127	-0.00143	-0.00112
0.42224	-0.00127	-0.00143	-0.00112
0.42243	-0.00128	-0.00144	-0.00112
0.42263	-0.00128	-0.00144	-0.00112
0.42283	-0.00128	-0.00144	-0.00113
0.42302	-0.00129	-0.00145	-0.00113
0.42322	-0.00129	-0.00145	-0.00113
0.42341	-0.00129	-0.00145	-0.00113
0.42361	-0.0013	-0.00146	-0.00114
0.4238	-0.0013	-0.00146	-0.00114
0.424	-0.0013	-0.00146	-0.00114
0.42419	-0.00131	-0.00147	-0.00115
0.42439	-0.00131	-0.00147	-0.00115
0.42459	-0.00131	-0.00147	-0.00115
0.42478	-0.00131	-0.00148	-0.00115
0.42498	-0.00132	-0.00148	-0.00116
0.42517	-0.00132	-0.00148	-0.00116
0.42537	-0.00132	-0.00149	-0.00116
0.42556	-0.00133	-0.00149	-0.00117
0.42576	-0.00133	-0.00149	-0.00117
0.42595	-0.00133	-0.0015	-0.00117
0.42615	-0.00134	-0.0015	-0.00117
0.42635	-0.00134	-0.0015	-0.00118
0.42654	-0.00134	-0.00151	-0.00118
0.42674	-0.00135	-0.00151	-0.00118
0.42693	-0.00135	-0.00151	-0.00118
0.42713	-0.00135	-0.00152	-0.00119
0.42732	-0.00135	-0.00152	-0.00119
0.42752	-0.00136	-0.00152	-0.00119
0.42771	-0.00136	-0.00153	-0.0012
0.42791	-0.00136	-0.00153	-0.0012
0.42811	-0.00137	-0.00153	-0.0012
0.4283	-0.00137	-0.00154	-0.0012
0.4285	-0.00137	-0.00154	-0.00121
0.42869	-0.00138	-0.00154	-0.00121
0.42889	-0.00138	-0.00155	-0.00121
0.42908	-0.00138	-0.00155	-0.00121
0.42928	-0.00139	-0.00155	-0.00122
0.42947	-0.00139	-0.00156	-0.00122
0.42967	-0.00139	-0.00156	-0.00122
0.42987	-0.00139	-0.00156	-0.00123
0.43006	-0.0014	-0.00157	-0.00123
0.43026	-0.0014	-0.00157	-0.00123
0.43045	-0.0014	-0.00157	-0.00123
0.43065	-0.00141	-0.00158	-0.00124
0.43084	-0.00141	-0.00158	-0.00124
0.43104	-0.00141	-0.00159	-0.00124
0.43123	-0.00142	-0.00159	-0.00124
0.43143	-0.00142	-0.00159	-0.00125
0.43163	-0.00142	-0.0016	-0.00125
0.43182	-0.00143	-0.0016	-0.00125
0.43202	-0.00143	-0.0016	-0.00125
0.43221	-0.00143	-0.00161	-0.00126
0.43241	-0.00143	-0.00161	-0.00126
0.4326	-0.00144	-0.00161	-0.00126
0.4328	-0.00144	-0.00162	-0.00127
0.433	-0.00144	-0.00162	-0.00127
0.43319	-0.00145	-0.00162	-0.00127
0.43339	-0.00145	-0.00163	-0.00127
0.43358	-0.00145	-0.00163	-0.00128
0.43378	-0.00146	-0.00163	-0.00128
0.43397	-0.00146	-0.00164	-0.00128
0.43417	-0.00146	-0.00164	-0.00128
0.43436	-0.00147	-0.00164	-0.00129
0.43456	-0.00147	-0.00165	-0.00129
0.43476	-0.00147	-0.00165	-0.00129
0.43495	-0.00147	-0.00165	-0.00129
0.43515	-0.00148	-0.00166	-0.0013
0.43534	-0.00148	-0.00166	-0.0013
0.43554	-0.00148	-0.00167	-0.0013
0.43573	-0.00149	-0.00167	-0.0013
0.43593	-0.00149	-0.00167	-0.00131
0.43612	-0.00149	-0.00168	-0.00131
0.43632	-0.0015	-0.00168	-0.00131
0.43652	-0.0015	-0.00168	-0.00132
0.43671	-0.0015	-0.00169	-0.00132
0.43691	-0.00151	-0.00169	-0.00132
0.4371	-0.00151	-0.00169	-0.00132
0.4373	-0.00151	-0.0017	-0.00133
0.43749	-0.00151	-0.0017	-0.00133
0.43769	-0.00152	-0.0017	-0.00133
0.43788	-0.00152	-0.00171	-0.00133
0.43808	-0.00152	-0.00171	-0.00134
0.43828	-0.00153	-0.00171	-0.00134
0.43847	-0.00153	-0.00172	-0.00134
0.43867	-0.00153	-0.00172	-0.00134
0.43886	-0.00154	-0.00173	-0.00135
0.43906	-0.00154	-0.00173	-0.00135
0.43925	-0.00154	-0.00173	-0.00135
0.43945	-0.00155	-0.00174	-0.00135
0.43964	-0.00155	-0.00174	-0.00136
0.43984	-0.00155	-0.00174	-0.00136
0.44004	-0.00155	-0.00175	-0.00136
0.44023	-0.00156	-0.00175	-0.00136
0.44043	-0.00156	-0.00175	-0.00137
0.44062	-0.00156	-0.00176	-0.00137
0.44082	-0.00157	-0.00176	-0.00137
0.44101	-0.00157	-0.00176	-0.00137
0.44121	-0.00157	-0.00177	-0.00138
0.4414	-0.00158	-0.00177	-0.00138
0.4416	-0.00158	-0.00178	-0.00138
0.4418	-0.00158	-0.00178	-0.00139
0.44199	-0.00159	-0.00178	-0.00139
0.44219	-0.00159	-0.00179	-0.00139
0.44238	-0.00159	-0.00179	-0.00139
0.44258	-0.00159	-0.00179	-0.0014
0.44277	-0.0016	-0.0018	-0.0014
0.44297	-0.0016	-0.0018	-0.0014
0.44316	-0.0016	-0.0018	-0.0014
0.44336	-0.00161	-0.00181	-0.00141
0.44356	-0.00161	-0.00181	-0.00141
0.44375	-0.00161	-0.00182	-0.00141
0.44395	-0.00162	-0.00182	-0.00141
0.44414	-0.00162	-0.00182	-0.00142
0.44434	-0.00162	-0.00183	-0.00142
0.44453	-0.00163	-0.00183	-0.00142
0.44473	-0.00163	-0.00183	-0.00142
0.44492	-0.00163	-0.00184	-0.00143
0.44512	-0.00163	-0.00184	-0.00143
0.44532	-0.00164	-0.00184	-0.00143
0.44551	-0.00164	-0.00185	-0.00143
0.44571	-0.00164	-0.00185	-0.00144
0.4459	-0.00165	-0.00185	-0.00144
0.4461	-0.00165	-0.00186	-0.00144
0.44629	-0.00165	-0.00186	-0.00144
0.44649	-0.00166	-0.00187	-0.00145
0.44668	-0.00166	-0.00187	-0.00145
0.44688	-0.00166	-0.00187	-0.00145
0.44708	-0.00167	-0.00188	-0.00145
0.44727	-0.00167	-0.00188	-0.00146
0.44747	-0.00167	-0.00188	-0.00146
0.44766	-0.00167	-0.00189	-0.00146
0.44786	-0.00168	-0.00189	-0.00146
0.44805	-0.00168	-0.00189	-0.00147
0.44825	-0.00168	-0.0019	-0.00147
0.44844	-0.00169	-0.0019	-0.00147
0.44864	-0.00169	-0.00191	-0.00147
0.44884	-0.00169	-0.00191	-0.00148
0.44903	-0.0017	-0.00191	-0.00148
0.44923	-0.0017	-0.00192	-0.00148
0.44942	-0.0017	-0.00192	-0.00148
0.44962	-0.00171	-0.00192	-0.00149
0.44981	-0.00171	-0.00193	-0.00149
0.45001	-0.00171	-0.00193	-0.00149
0.4502	-0.00171	-0.00193	-0.00149
0.4504	-0.00172	-0.00194	-0.0015
0.4506	-0.00172	-0.00194	-0.0015
0.45079	-0.00172	-0.00195	-0.0015
0.45099	-0.00173	-0.00195	-0.0015
0.45118	-0.00173	-0.00195	-0.00151
0.45138	-0.00173	-0.00196	-0.00151
0.45157	-0.00174	-0.00196	-0.00151
0.45177	-0.00174	-0.00196	-0.00151
0.45196	-0.00174	-0.00197	-0.00152
0.45216	-0.00175	-0.00197	-0.00152
0.45236	-0.00175	-0.00197	-0.00152
0.45255	-0.00175	-0.00198	-0.00152
0.45275	-0.00175	-0.00198	-0.00153
0.45294	-0.00176	-0.00199	-0.00153
0.45314	-0.00176	-0.00199	-0.00153
0.45333	-0.00176	-0.00199	-0.00153
0.45353	-0.00177	-0.002	-0.00154
0.45373	-0.00177	-0.002	-0.00154
0.45392	-0.00177	-0.002	-0.00154
0.45412	-0.00178	-0.00201	-0.00154
0.45431	-0.00178	-0.00201	-0.00155
0.45451	-0.00178	-0.00202	-0.00155
0.4547	-0.00178	-0.00202	-0.00155
0.4549	-0.00179	-0.00202	-0.00155
0.45509	-0.00179	-0.00203	-0.00156
0.45529	-0.00179	-0.00203	-0.00156
0.45549	-0.0018	-0.00203	-0.00156
0.45568	-0.0018	-0.00204	-0.00156
0.45588	-0.0018	-0.00204	-0.00157
0.45607	-0.00181	-0.00204	-0.00157
0.45627	-0.00181	-0.00205	-0.00157
0.45646	-0.00181	-0.00205	-0.00157
0.45666	-0.00182	-0.00206	-0.00158
0.45685	-0.00182	-0.00206	-0.00158
0.45705	-0.00182	-0.00206	-0.00158
0.45725	-0.00182	-0.00207	-0.00158
0.45744	-0.00183	-0.00207	-0.00159
0.45764	-0.00183	-0.00207	-0.00159
0.45783	-0.00183	-0.00208	-0.00159
0.45803	-0.00184	-0.00208	-0.00159
0.45822	-0.00184	-0.00209	-0.0016
0.45842	-0.00184	-0.00209	-0.0016
0.45861	-0.00185	-0.00209	-0.0016
0.45881	-0.00185	-0.0021	-0.0016
0.45901	-0.00185	-0.0021	-0.00161
0.4592	-0.00186	-0.0021	-0.00161
0.4594	-0.00186	-0.00211	-0.00161
0.45959	-0.00186	-0.00211	-0.00161
0.45979	-0.00186	-0.00211	-0.00161
0.45998	-0.00187	-0.00212	-0.00162
0.46018	-0.00187	-0.00212	-0.00162
0.46037	-0.00187	-0.00213	-0.00162
0.46057	-0.00188	-0.00213	-0.00162
0.46077	-0.00188	-0.00213	-0.00163
0.46096	-0.00188	-0.00214	-0.00163
0.46116	-0.00189	-0.00214	-0.00163
0.46135	-0.00189	-0.00214	-0.00163
0.46155	-0.00189	-0.00215	-0.00164
0.46174	-0.0019	-0.00215	-0.00164
0.46194	-0.0019	-0.00216	-0.00164
0.46213	-0.0019	-0.00216	-0.00164
0.46233	-0.0019	-0.00216	-0.00165
0.46253	-0.00191	-0.00217	-0.00165
0.46272	-0.00191	-0.00217	-0.00165
0.46292	-0.00191	-0.00217	-0.00165
0.46311	-0.00192	-0.00218	-0.00166
0.46331	-0.00192	-0.00218	-0.00166
0.4635	-0.00192	-0.00219	-0.00166
0.4637	-0.00193	-0.00219	-0.00166
0.46389	-0.00193	-0.00219	-0.00167
0.46409	-0.00193	-0.0022	-0.00167
0.46429	-0.00194	-0.0022	-0.00167
0.46448	-0.00194	-0.0022	-0.00167
0.46468	-0.00194	-0.00221	-0.00168
0.46487	-0.00194	-0.00221	-0.00168
0.46507	-0.00195	-0.00221	-0.00168
0.46526	-0.00195	-0.00222	-0.00168
0.46546	-0.00195	-0.00222	-0.00169
0.46565	-0.00196	-0.00223	-0.00169
0.46585	-0.00196	-0.00223	-0.00169
0.46605	-0.00196	-0.00223	-0.00169
0.46624	-0.00197	-0.00224	-0.0017
0.46644	-0.00197	-0.00224	-0.0017
0.46663	-0.00197	-0.00224	-0.0017
0.46683	-0.00198	-0.00225	-0.0017
0.46702	-0.00198	-0.00225	-0.0017
0.46722	-0.00198	-0.00226	-0.00171
0.46741	-0.00198	-0.00226	-0.00171
0.46761	-0.00199	-0.00226	-0.00171
0.46781	-0.00199	-0.00227	-0.00171
0.468	-0.00199	-0.00227	-0.00172
0.4682	-0.002	-0.00227	-0.00172
0.46839	-0.002	-0.00228	-0.00172
0.46859	-0.002	-0.00228	-0.00172
0.46878	-0.00201	-0.00229	-0.00173
0.46898	-0.00201	-0.00229	-0.00173
0.46917	-0.00201	-0.00229	-0.00173
0.46937	-0.00202	-0.0023	-0.00173
0.46957	-0.00202	-0.0023	-0.00174
0.46976	-0.00202	-0.0023	-0.00174
0.46996	-0.00202	-0.00231	-0.00174
0.47015	-0.00203	-0.00231	-0.00174
0.47035	-0.00203	-0.00232	-0.00175
0.47054	-0.00203	-0.00232	-0.00175
0.47074	-0.00204	-0.00232	-0.00175
0.47093	-0.00204	-0.00233	-0.00175
0.47113	-0.00204	-0.00233	-0.00176
0.47133	-0.00205	-0.00233	-0.00176
0.47152	-0.00205	-0.00234	-0.00176
0.47172	-0.00205	-0.00234	-0.00176
0.47191	-0.00206	-0.00235	-0.00177
0.47211	-0.00206	-0.00235	-0.00177
0.4723	-0.00206	-0.00235	-0.00177
0.4725	-0.00206	-0.00236	-0.00177
0.47269	-0.00207	-0.00236	-0.00177
0.47289	-0.00207	-0.00236	-0.00178
0.47309	-0.00207	-0.00237	-0.00178
0.47328	-0.00208	-0.00237	-0.00178
0.47348	-0.00208	-0.00238	-0.00178
0.47367	-0.00208	-0.00238	-0.00179
0.47387	-0.00209	-0.00238	-0.00179
0.47406	-0.00209	-0.00239	-0.00179
0.47426	-0.00209	-0.00239	-0.00179
0.47445	-0.0021	-0.00239	-0.0018
0.47465	-0.0021	-0.0024	-0.0018
0.47485	-0.0021	-0.0024	-0.0018
0.47504	-0.0021	-0.00241	-0.0018
0.47524	-0.00211	-0.00241	-0.00181
0.47543	-0.00211	-0.00241	-0.00181
0.47563	-0.00211	-0.00242	-0.00181
0.47582	-0.00212	-0.00242	-0.00181
0.47602	-0.00212	-0.00242	-0.00182
0.47622	-0.00212	-0.00243	-0.00182
0.47641	-0.00213	-0.00243	-0.00182
0.47661	-0.00213	-0.00244	-0.00182
0.4768	-0.00213	-0.00244	-0.00183
0.477	-0.00214	-0.00244	-0.00183
0.47719	-0.00214	-0.00245	-0.00183
0.47739	-0.00214	-0.00245	-0.00183
0.47758	-0.00214	-0.00245	-0.00183
0.47778	-0.00215	-0.00246	-0.00184
0.47798	-0.00215	-0.00246	-0.00184
0.47817	-0.00215	-0.00247	-0.00184
0.47837	-0.00216	-0.00247	-0.00184
0.47856	-0.00216	-0.00247	-0.00185
0.47876	-0.00216	-0.00248	-0.00185
0.47895	-0.00217	-0.00248	-0.00185
0.47915	-0.00217	-0.00248	-0.00185
0.47934	-0.00217	-0.00249	-0.00186
0.47954	-0.00218	-0.00249	-0.00186
0.47974	-0.00218	-0.0025	-0.00186
0.47993	-0.00218	-0.0025	-0.00186
0.48013	-0.00218	-0.0025	-0.00187
0.48032	-0.00219	-0.00251	-0.00187
0.48052	-0.00219	-0.00251	-0.00187
0.48071	-0.00219	-0.00251	-0.00187
0.48091	-0.0022	-0.00252	-0.00188
0.4811	-0.0022	-0.00252	-0.00188
0.4813	-0.0022	-0.00253	-0.00188
0.4815	-0.00221	-0.00253	-0.00188
0.48169	-0.00221	-0.00253	-0.00188
0.48189	-0.00221	-0.00254	-0.00189
0.48208	-0.00222	-0.00254	-0.00189
0.48228	-0.00222	-0.00254	-0.00189
0.48247	-0.00222	-0.00255	-0.00189
0.48267	-0.00222	-0.00255	-0.0019
0.48286	-0.00223	-0.00256	-0.0019
0.48306	-0.00223	-0.00256	-0.0019
0.48326	-0.00223	-0.00256	-0.0019
0.48345	-0.00224	-0.00257	-0.00191
0.48365	-0.00224	-0.00257	-0.00191
0.48384	-0.00224	-0.00257	-0.00191
0.48404	-0.00225	-0.00258	-0.00191
0.48423	-0.00225	-0.00258	-0.00192
0.48443	-0.00225	-0.00259	-0.00192
0.48462	-0.00226	-0.00259	-0.00192
0.48482	-0.00226	-0.00259	-0.00192
0.48502	-0.00226	-0.0026	-0.00193
0.48521	-0.00226	-0.0026	-0.00193
0.48541	-0.00227	-0.0026	-0.00193
0.4856	-0.00227	-0.00261	-0.00193
0.4858	-0.00227	-0.00261	-0.00193
0.48599	-0.00228	-0.00262	-0.00194
0.48619	-0.00228	-0.00262	-0.00194
0.48638	-0.00228	-0.00262	-0.00194
0.48658	-0.00229	-0.00263	-0.00194
0.48678	-0.00229	-0.00263	-0.00195
0.48697	-0.00229	-0.00263	-0.00195
0.48717	-0.0023	-0.00264	-0.00195
0.48736	-0.0023	-0.00264	-0.00195
0.48756	-0.0023	-0.00265	-0.00196
0.48775	-0.0023	-0.00265	-0.00196
0.48795	-0.00231	-0.00265	-0.00196
0.48814	-0.00231	-0.00266	-0.00196
0.48834	-0.00231	-0.00266	-0.00197
0.48854	-0.00232	-0.00267	-0.00197
0.48873	-0.00232	-0.00267	-0.00197
0.48893	-0.00232	-0.00267	-0.00197
0.48912	-0.00233	-0.00268	-0.00197
0.48932	-0.00233	-0.00268	-0.00198
0.48951	-0.00233	-0.00268	-0.00198
0.48971	-0.00233	-0.00269	-0.00198
0.4899	-0.00234	-0.00269	-0.00198
0.4901	-0.00234	-0.0027	-0.00199
0.4903	-0.00234	-0.0027	-0.00199
0.49049	-0.00235	-0.0027	-0.00199
0.49069	-0.00235	-0.00271	-0.00199
0.49088	-0.00235	-0.00271	-0.002
0.49108	-0.00236	-0.00271	-0.002
0.49127	-0.00236	-0.00272	-0.002
0.49147	-0.00236	-0.00272	-0.002
0.49166	-0.00237	-0.00273	-0.00201
0.49186	-0.00237	-0.00273	-0.00201
0.49206	-0.00237	-0.00273	-0.00201
0.49225	-0.00237	-0.00274	-0.00201
0.49245	-0.00238	-0.00274	-0.00202
0.49264	-0.00238	-0.00274	-0.00202
0.49284	-0.00238	-0.00275	-0.00202
0.49303	-0.00239	-0.00275	-0.00202
0.49323	-0.00239	-0.00276	-0.00202
0.49342	-0.00239	-0.00276	-0.00203
0.49362	-0.0024	-0.00276	-0.00203
0.49382	-0.0024	-0.00277	-0.00203
0.49401	-0.0024	-0.00277	-0.00203
0.49421	-0.00241	-0.00277	-0.00204
0.4944	-0.00241	-0.00278	-0.00204
0.4946	-0.00241	-0.00278	-0.00204
0.49479	-0.00241	-0.00279	-0.00204
0.49499	-0.00242	-0.00279	-0.00205
0.49518	-0.00242	-0.00279	-0.00205
0.49538	-0.00242	-0.0028	-0.00205
0.49558	-0.00243	-0.0028	-0.00205
0.49577	-0.00243	-0.00281	-0.00206
0.49597	-0.00243	-0.00281	-0.00206
0.49616	-0.00244	-0.00281	-0.00206
0.49636	-0.00244	-0.00282	-0.00206
0.49655	-0.00244	-0.00282	-0.00206
0.49675	-0.00245	-0.00282	-0.00207
0.49695	-0.00245	-0.00283	-0.00207
0.49714	-0.00245	-0.00283	-0.00207
0.49734	-0.00245	-0.00284	-0.00207
0.49753	-0.00246	-0.00284	-0.00208
0.49773	-0.00246	-0.00284	-0.00208
0.49792	-0.00246	-0.00285	-0.00208
0.49812	-0.00247	-0.00285	-0.00208
0.49831	-0.00247	-0.00285	-0.00209
0.49851	-0.00247	-0.00286	-0.00209
0.49871	-0.00248	-0.00286	-0.00209
0.4989	-0.00248	-0.00287	-0.00209
0.4991	-0.00248	-0.00287	-0.0021
0.49929	-0.00249	-0.00287	-0.0021
0.49949	-0.00249	-0.00288	-0.0021
0.49968	-0.00249	-0.00288	-0.0021
0.49988	-0.00249	-0.00288	-0.0021
0.50007	-0.0025	-0.00289	-0.00211
0.50027	-0.0025	-0.00289	-0.00211
0.50047	-0.0025	-0.0029	-0.00211
0.50066	-0.00251	-0.0029	-0.00211
0.50086	-0.00251	-0.0029	-0.00212
0.50105	-0.00251	-0.00291	-0.00212
0.50125	-0.00252	-0.00291	-0.00212
0.50144	-0.00252	-0.00292	-0.00212
0.50164	-0.00252	-0.00292	-0.00213
0.50183	-0.00253	-0.00292	-0.00213
0.50203	-0.00253	-0.00293	-0.00213
0.50223	-0.00253	-0.00293	-0.00213
0.50242	-0.00253	-0.00293	-0.00214
0.50262	-0.00254	-0.00294	-0.00214
0.50281	-0.00254	-0.00294	-0.00214
0.50301	-0.00254	-0.00295	-0.00214
0.5032	-0.00255	-0.00295	-0.00214
0.5034	-0.00255	-0.00295	-0.00215
0.50359	-0.00255	-0.00296	-0.00215
0.50379	-0.00256	-0.00296	-0.00215
0.50399	-0.00256	-0.00296	-0.00215
0.50418	-0.00256	-0.00297	-0.00216
0.50438	-0.00257	-0.00297	-0.00216
0.50457	-0.00257	-0.00298	-0.00216
0.50477	-0.00257	-0.00298	-0.00216
0.50496	-0.00257	-0.00298	-0.00217
0.50516	-0.00258	-0.00299	-0.00217
0.50535	-0.00258	-0.00299	-0.00217
0.50555	-0.00258	-0.00299	-0.00217
0.50575	-0.00259	-0.003	-0.00218
0.50594	-0.00259	-0.003	-0.00218
0.50614	-0.00259	-0.00301	-0.00218
0.50633	-0.0026	-0.00301	-0.00218
0.50653	-0.0026	-0.00301	-0.00218
0.50672	-0.0026	-0.00302	-0.00219
0.50692	-0.00261	-0.00302	-0.00219
0.50711	-0.00261	-0.00303	-0.00219
0.50731	-0.00261	-0.00303	-0.00219

## Sheet: Figure_4b_bin_data
X	Y mean	Y mean err	Y min	Y min error
-0.0027	1.4543	0.0137	0.8438	0.0137
-0.0019	1.1911	0.003	0.6429	0.003
-0.0011	1.0873	0.0011	0.3649	0.0011
-0.0002	0.9826	0.0006	0.3103	0.0006
0.0006	0.99725	0.001	0.3803	0.001
0.0014	1.1384	0.0048	0.5	0.0048
0.0023	1.3821	0.0226	0.6585	0.0226
